# Supplementary material for: Trends in acute myocardial infarction mortality in the United States, 1999–2023
Source: Front Med (Lausanne). 2026 May 19;13:1817513. doi: 10.3389/fmed.2026.1817513 (PMC13226551; doi:10.3389/fmed.2026.1817513)
Supplement: Supplementary file 1 [file Supplementary_file_1.csv]

Notes	State	State Code	Year	Year Code	Deaths	Population	Crude Rate	Crude Rate Lower 95% Confidence Interval	Crude Rate Upper 95% Confidence Interval	Crude Rate Standard Error	AAMR	lower	upper	se	% of Total Deaths	Classification
	Alabama	1	2018	2018	1575	2109531	74.66114506	70.97382838	78.34846175	1.881284023	72.10756417	68.49564322	75.71948511	1.84281681	0.26%	State
	Alabama	1	2019	2019	1442	2124120	67.88693671	64.38297256	71.39090085	1.787736808	64.97644181	61.56980063	68.38308299	1.738082234	0.23%	State
	Alabama	1	2020	2020	1615	2139699	75.477906	71.79670399	79.15910802	1.878164293	71.7579216	68.19516518	75.32067802	1.817732869	0.26%	State
	Alabama	1	2021	2021	1578	2183384	72.27313198	68.70714751	75.83911645	1.819379831	70.06167643	66.53042827	73.5929246	1.801657228	0.26%	State
	Alabama	1	2022	2022	1481	2190960	67.59593968	64.1532399	71.03863946	1.75647948	64.02855377	60.70863616	67.34847139	1.69383552	0.24%	State
	Alabama	1	2023	2023	1340	2205341	60.76157837	57.5082139	64.01494283	1.65987983	57.16833344	54.04722766	60.28943923	1.592400913	0.22%	State
	Alaska	2	2018	2018	83	269730	30.77151225	24.50920179	38.14590516	3.377612271	36.20603587	28.42970348	45.45341949	4.195767786	0.01%	State
	Alaska	2	2019	2019	101	270057	37.39951196	30.10558652	44.69343739	3.721390529	46.06903766	36.65588373	55.48219158	4.802629554	0.02%	State
	Alaska	2	2020	2020	109	270888	40.23803195	32.6839872	47.79207671	3.854104467	46.99786333	37.70579091	56.28993575	4.740853276	0.02%	State
	Alaska	2	2021	2021	100	271202	36.87288442	29.64579907	44.09996976	3.687288442	41.24362442	32.6374577	49.84979115	4.390901391	0.02%	State
	Alaska	2	2022	2022	101	271825	37.15625862	29.90977422	44.40274302	3.697185918	37.80771246	30.04820595	45.56721897	3.958931893	0.02%	State
	Alaska	2	2023	2023	90	273347	32.92518301	26.47579816	40.4706472	3.470619023	35.32056213	28.04947121	43.90027988	3.931338716	0.01%	State
	Arizona	4	2018	2018	1541	2975317	51.79280057	49.20682661	54.37877452	1.319374468	47.49550878	45.10282826	49.8881893	1.220755367	0.25%	State
	Arizona	4	2019	2019	1582	3041517	52.01351825	49.45039753	54.57663898	1.307714657	47.15540342	44.80978644	49.5010204	1.196743357	0.26%	State
	Arizona	4	2020	2020	1857	3128568	59.35622943	56.65652373	62.05593514	1.37740087	52.9854189	50.54708926	55.42374854	1.244045735	0.30%	State
	Arizona	4	2021	2021	1968	3060612	64.30086532	61.45993657	67.14179407	1.449453443	59.74677505	57.07068709	62.42286301	1.365351002	0.32%	State
	Arizona	4	2022	2022	1770	3106239	56.98209314	54.32743967	59.6367466	1.354415032	50.60320868	48.21868118	52.98773618	1.216595661	0.29%	State
	Arizona	4	2023	2023	1659	3173005	52.28482149	49.76883382	54.80080915	1.283667177	46.22413179	43.97094574	48.47731785	1.14958472	0.27%	State
	Arkansas	5	2018	2018	2749	1264961	217.3189529	209.1950204	225.4428854	4.144863511	205.1163796	197.3587635	212.8739957	3.957967407	0.45%	State
	Arkansas	5	2019	2019	3049	1271458	239.8034383	231.2914157	248.3154608	4.342868641	223.3258514	215.289131	231.3625719	4.10036758	0.50%	State
	Arkansas	5	2020	2020	2826	1280573	220.6824601	212.5459567	228.8189635	4.151277236	203.7436226	196.1186474	211.3685978	3.890293453	0.46%	State
	Arkansas	5	2021	2021	2737	1271488	215.2596013	207.1950316	223.3241711	4.11457642	203.7092811	195.9475164	211.4710459	3.960084076	0.45%	State
	Arkansas	5	2022	2022	2651	1279371	207.2111999	199.3232447	215.099155	4.024466917	191.4437115	184.0481146	198.8393085	3.773263766	0.43%	State
	Arkansas	5	2023	2023	2261	1288721	175.4452671	168.2134497	182.6770844	3.689702714	162.2634077	155.4753891	169.0514263	3.463274784	0.37%	State
	California	6	2018	2018	9693	15522225	62.44594444	61.20277249	63.6891164	0.634271404	61.9400868	60.69299201	63.18718159	0.63627285	1.58%	State
	California	6	2019	2019	9416	15604495	60.34158747	59.12276746	61.56040749	0.621846947	59.0466169	57.84152675	60.25170705	0.614841914	1.53%	State
	California	6	2020	2020	10312	15649535	65.89333166	64.62151038	67.16515293	0.648888406	63.73460955	62.4922021	64.97701699	0.633881349	1.68%	State
	California	6	2021	2021	9974	15662370	63.68129472	62.43151557	64.93107387	0.637642422	63.83046529	62.56452316	65.09640741	0.645888839	1.62%	State
	California	6	2022	2022	9637	15713337	61.3300663	60.1055669	62.5545657	0.624744591	58.8257511	57.64274338	60.00875882	0.603575368	1.57%	State
	California	6	2023	2023	8507	15835609	53.72069997	52.57911165	54.8622883	0.582443022	51.78542128	50.67746275	52.89337981	0.565284965	1.38%	State
	Colorado	8	2018	2018	1010	2229000	45.31179901	42.51728244	48.10631559	1.425773762	47.36161713	44.38392448	50.33930978	1.519230943	0.16%	State
	Colorado	8	2019	2019	1066	2261575	47.13529288	44.30570179	49.96488397	1.443668922	48.97962449	45.98838442	51.97086457	1.526142895	0.17%	State
	Colorado	8	2020	2020	996	2290077	43.49198739	40.79091853	46.19305624	1.378096356	44.0117959	41.23152532	46.79206648	1.418505397	0.16%	State
	Colorado	8	2021	2021	997	2292039	43.49838724	40.79827606	46.19849843	1.377607746	45.67339036	42.77435487	48.57242586	1.479099743	0.16%	State
	Colorado	8	2022	2022	992	2307045	42.99872781	40.3229143	45.67454132	1.365210973	43.13124043	40.40703104	45.85544983	1.389902753	0.16%	State
	Colorado	8	2023	2023	866	2333907	37.10516315	34.63382899	39.5764973	1.260884771	37.26061549	34.73951598	39.781715	1.286275262	0.14%	State
	Connecticut	9	2018	2018	737	1621877	45.44117711	42.16043645	48.72191776	1.673847272	42.48088927	39.36007574	45.60170281	1.592251805	0.12%	State
	Connecticut	9	2019	2019	780	1620604	48.13020331	44.75246137	51.50794525	1.723337724	44.46304972	41.28864073	47.63745871	1.619596423	0.13%	State
	Connecticut	9	2020	2020	694	1619725	42.84677955	39.65895419	46.03460491	1.62644151	38.81382737	35.87930242	41.74835232	1.497206607	0.11%	State
	Connecticut	9	2021	2021	729	1630268	44.71657421	41.47048215	47.96266626	1.656169415	41.69108406	38.62654659	44.75562153	1.563539526	0.12%	State
	Connecticut	9	2022	2022	634	1630761	38.87755471	35.85126582	41.9038436	1.544024944	35.7415966	32.93376493	38.54942826	1.432567176	0.10%	State
	Connecticut	9	2023	2023	657	1641689	40.01976014	36.95957383	43.07994645	1.561319546	36.58947107	33.76571606	39.41322608	1.440691334	0.11%	State
	Delaware	10	2018	2018	217	439216	49.40621471	42.83254642	55.979883	3.353912395	48.10988132	41.61840261	54.60136003	3.311978933	0.04%	State
	Delaware	10	2019	2019	215	445517	48.25854008	41.80777805	54.70930211	3.291205116	44.25790534	38.27658465	50.23922603	3.051694231	0.03%	State
	Delaware	10	2020	2020	242	453915	53.31394644	46.5967319	60.03116099	3.427150278	50.08503979	43.63741788	56.5326617	3.289603015	0.04%	State
	Delaware	10	2021	2021	262	461971	56.71351665	49.84612204	63.58091126	3.50377276	53.1886539	46.58099205	59.79631575	3.371256045	0.04%	State
	Delaware	10	2022	2022	216	470917	45.8679555	39.75095412	51.98495688	3.12091907	41.41869499	35.75895333	47.07843664	2.887623293	0.04%	State
	Delaware	10	2023	2023	198	478500	41.37931035	35.61553925	47.14308144	2.940699536	38.34828676	32.87211484	43.82445869	2.793965267	0.03%	State
	District of Columbia	11	2018	2018	128	231058	55.39734612	45.80024554	64.9944467	4.896479888	54.09446881	44.5673816	63.62155602	4.86075878	0.02%	State
	District of Columbia	11	2019	2019	136	231505	58.7460314	48.87266736	68.61939545	5.037430634	56.89065118	47.1893134	66.59198896	4.949662132	0.02%	State
	District of Columbia	11	2020	2020	122	233684	52.20725424	42.94307373	61.47143476	4.726622712	49.34382031	40.48192578	58.20571484	4.52137476	0.02%	State
	District of Columbia	11	2021	2021	143	222743	64.19954836	53.67702192	74.72207479	5.368635936	61.42227797	51.24188841	71.60266753	5.194076305	0.02%	State
	District of Columbia	11	2022	2022	130	222812	58.34515197	48.31542362	68.37488032	5.117208342	55.76299212	46.1068714	65.41911284	4.926592203	0.02%	State
	District of Columbia	11	2023	2023	125	224097	55.77941695	46.00085401	65.55797988	4.989062722	52.56169424	43.29536848	61.82802	4.727717223	0.02%	State
	Florida	12	2018	2018	7115	9959044	71.44260031	69.78253234	73.10266829	0.846973458	61.45854883	60.01314251	62.90395515	0.737452205	1.16%	State
	Florida	12	2019	2019	6806	10105087	67.35221577	65.75206101	68.95237053	0.816405488	57.13291136	55.75918598	58.50663673	0.700880292	1.11%	State
	Florida	12	2020	2020	7394	10273316	71.97286641	70.33233274	73.61340007	0.837006973	61.01857532	59.6058	62.43135064	0.720803735	1.20%	State
	Florida	12	2021	2021	7511	10280667	73.059462	71.40718194	74.71174205	0.843000028	63.86021874	62.39607137	65.32436612	0.747013966	1.22%	State
	Florida	12	2022	2022	7181	10509707	68.32730922	66.74694232	69.90767612	0.806309645	57.5658576	56.21383012	58.91788508	0.689809939	1.17%	State
	Florida	12	2023	2023	6780	10705771	63.33032904	61.82284414	64.83781393	0.769124946	53.72999581	52.43200592	55.0279857	0.66223974	1.10%	State
	Georgia	13	2018	2018	2801	4157529	67.37174894	64.87670994	69.86678794	1.272979082	70.87352453	68.19972566	73.54732341	1.3641831	0.46%	State
	Georgia	13	2019	2019	2782	4224139	65.85957517	63.4122232	68.30692715	1.248648967	68.27433345	65.69277063	70.85589628	1.317123891	0.45%	State
	Georgia	13	2020	2020	2816	4288976	65.65669754	63.23165825	68.08173684	1.237264947	67.32041891	64.79207789	69.84875993	1.289969907	0.46%	State
	Georgia	13	2021	2021	2968	4325717	68.61290279	66.14442106	71.08138451	1.259429451	71.16033776	68.5394543	73.78122121	1.337185436	0.48%	State
	Georgia	13	2022	2022	2655	4379852	60.61848665	58.31264809	62.92432522	1.176448248	61.08074838	58.71912938	63.44236737	1.20490765	0.43%	State
	Georgia	13	2023	2023	2288	4445615	51.46644503	49.35756326	53.57532679	1.075960086	51.91082037	49.7451383	54.07650245	1.104939835	0.37%	State
	Hawaii	15	2018	2018	374	612318	61.07937379	54.8890289	67.26971868	3.15833923	52.49610948	47.01226939	57.97994956	2.797877596	0.06%	State
	Hawaii	15	2019	2019	318	615332	51.67941859	45.99926433	57.35957285	2.898037889	43.56948168	38.63570991	48.50325344	2.517230493	0.05%	State
	Hawaii	15	2020	2020	291	616668	47.18908716	41.76719153	52.61098279	2.76627328	39.41148593	34.75498853	44.06798333	2.375763981	0.05%	State
	Hawaii	15	2021	2021	366	633518	57.7726284	51.85377402	63.69148278	3.019823662	49.2713706	44.12428082	54.41846037	2.62606621	0.06%	State
	Hawaii	15	2022	2022	368	640249	57.47763761	51.6050288	63.35024641	2.996228982	47.70823584	42.70432127	52.71215041	2.55301764	0.06%	State
	Hawaii	15	2023	2023	269	647609	41.53740915	36.5735513	46.50126699	2.532580533	34.09630211	29.94272158	38.24988263	2.119173739	0.04%	State
	Idaho	16	2018	2018	682	693057	98.40460453	91.0191147	105.7900944	3.768107055	94.80708144	87.57348546	102.0406774	3.690610196	0.11%	State
	Idaho	16	2019	2019	650	710796	91.44677235	84.41657083	98.47697388	3.586837513	88.2533295	81.36256341	95.14409559	3.515696986	0.11%	State
	Idaho	16	2020	2020	740	732317	101.0491358	93.76844121	108.3298304	3.71464011	96.98925173	89.87799187	104.1005116	3.628193809	0.12%	State
	Idaho	16	2021	2021	828	760058	108.9390547	101.5187027	116.3594066	3.785893858	104.9731274	97.64475472	112.3015001	3.738965656	0.13%	State
	Idaho	16	2022	2022	749	776131	96.50432723	89.59299214	103.4156623	3.526191373	90.69245868	84.08540311	97.29951425	3.37094672	0.12%	State
	Idaho	16	2023	2023	698	791812	88.15223816	81.61247977	94.69199654	3.336611421	82.36105166	76.13309528	88.58900805	3.177528768	0.11%	State
	Illinois	17	2018	2018	4549	5297998	85.86262207	83.36743995	88.35780419	1.273052102	82.49647508	80.06932442	84.92362573	1.238342172	0.74%	State
	Illinois	17	2019	2019	4415	5301304	83.28139643	80.82477228	85.73802057	1.253379666	79.10331779	76.74167429	81.4649613	1.204920157	0.72%	State
	Illinois	17	2020	2020	4678	5293432	88.37366759	85.84117117	90.90616402	1.292090015	82.98067705	80.57291284	85.38844126	1.228451127	0.76%	State
	Illinois	17	2021	2021	4475	5333142	83.90926025	81.4507646	86.36775589	1.254334514	80.94447717	78.54079651	83.34815783	1.226367684	0.73%	State
	Illinois	17	2022	2022	4398	5327467	82.55330347	80.11345466	84.99315229	1.244820822	77.18949522	74.88365185	79.4953386	1.176450702	0.72%	State
	Illinois	17	2023	2023	4043	5340776	75.7006098	73.36713251	78.03408709	1.190549638	70.83757744	68.63035524	73.04479965	1.126133778	0.66%	State
	Indiana	18	2018	2018	2734	2768131	98.767002	95.06472688	102.4692771	1.888915873	95.83873931	92.19835514	99.47912348	1.857338862	0.44%	State
	Indiana	18	2019	2019	2573	2784854	92.39263531	88.8225916	95.96267901	1.82145087	89.24688872	85.74972184	92.7440556	1.784268816	0.42%	State
	Indiana	18	2020	2020	2782	2799709	99.36746998	95.67495946	103.0599805	1.883933937	94.34535945	90.78799937	97.90271953	1.814979632	0.45%	State
	Indiana	18	2021	2021	2708	2807853	96.44379531	92.81129188	100.0762988	1.853318081	94.6883011	91.06196494	98.31463727	1.850171513	0.44%	State
	Indiana	18	2022	2022	2555	2827946	90.34825983	86.84493497	93.8515847	1.787410644	85.81069222	82.43795628	89.18342816	1.720783643	0.42%	State
	Indiana	18	2023	2023	2258	2842198	79.44555587	76.16865193	82.72245981	1.671889766	76.22075152	73.03467879	79.40682424	1.625547309	0.37%	State
	Iowa	19	2018	2018	1140	1328698	85.79827771	80.81767139	90.77888404	2.541125676	75.92691567	71.43804038	80.41579095	2.290242494	0.19%	State
	Iowa	19	2019	2019	1094	1331159	82.18402159	77.31395612	87.05408706	2.48472728	72.52282574	68.13920806	76.90644342	2.236539631	0.18%	State
	Iowa	19	2020	2020	989	1334761	74.09566207	69.47769631	78.71362783	2.35610498	65.30062306	61.14447678	69.45676934	2.120482796	0.16%	State
	Iowa	19	2021	2021	966	1339426	72.12044562	67.57238851	76.66850274	2.320437302	65.21495763	61.04095447	69.38896078	2.129593445	0.16%	State
	Iowa	19	2022	2022	979	1347061	72.67673847	68.12413155	77.22934539	2.322758635	63.24146447	59.2206464	67.26228253	2.051437787	0.16%	State
	Iowa	19	2023	2023	831	1353221	61.40903814	57.23373652	65.58433976	2.130255931	54.42153127	50.66094277	58.18211978	1.918667604	0.14%	State
	Kansas	20	2018	2018	875	1171603	74.68400132	69.73543241	79.63257024	2.524780059	68.70368613	64.06993253	73.33743973	2.36416	0.14%	State
	Kansas	20	2019	2019	868	1174953	73.87529544	68.96061325	78.78997763	2.507490915	67.33180261	62.77549	71.88811523	2.324649293	0.14%	State
	Kansas	20	2020	2020	881	1178778	74.73841555	69.8031332	79.67369789	2.518001198	67.43211557	62.89926934	71.96496179	2.312676644	0.14%	State
	Kansas	20	2021	2021	887	1183497	74.94738052	70.01506648	79.87969455	2.516486753	69.65400365	64.98973323	74.31827407	2.379729808	0.14%	State
	Kansas	20	2022	2022	814	1186050	68.63117069	63.91634897	73.34599242	2.405521288	62.18830965	57.8545316	66.52208771	2.211111253	0.13%	State
	Kansas	20	2023	2023	732	1190418	61.49100568	57.03637066	65.9456407	2.272772969	56.18781571	52.06325269	60.31237874	2.104368889	0.12%	State
	Kentucky	21	2018	2018	2705	1904785	142.0107781	136.6590537	147.3625026	2.730471654	138.9787429	133.6616959	144.2957898	2.712779065	0.44%	State
	Kentucky	21	2019	2019	2740	1912515	143.2668502	137.9023841	148.6313163	2.736972485	139.3149929	134.0143222	144.6156637	2.704423864	0.45%	State
	Kentucky	21	2020	2020	2938	1921233	152.9226283	147.3929238	158.4523329	2.821277842	146.4292695	141.04418	151.814359	2.747494655	0.48%	State
	Kentucky	21	2021	2021	2945	1926502	152.8677364	147.3465901	158.3888828	2.816911387	149.3079309	143.7962008	154.8196609	2.812107155	0.48%	State
	Kentucky	21	2022	2022	2848	1935332	147.1582137	141.7535262	152.5629012	2.757493611	140.1518098	134.9120184	145.3916011	2.673362932	0.46%	State
	Kentucky	21	2023	2023	2593	1940578	133.6199833	128.4768684	138.7630982	2.624038211	127.7083393	122.7001734	132.7165051	2.555186654	0.42%	State
	Louisiana	22	2018	2018	1469	1888005	77.80699733	73.82808996	81.78590471	2.030054782	75.87618418	71.93306972	79.81929863	2.01179309	0.24%	State
	Louisiana	22	2019	2019	1480	1894040	78.13984921	74.15879783	82.12090059	2.031148662	75.27476872	71.3722433	79.17729414	1.991084398	0.24%	State
	Louisiana	22	2020	2020	1529	1900900	80.43558315	76.40376864	84.46739765	2.057048219	76.4906919	72.58552512	80.39585867	1.992432027	0.25%	State
	Louisiana	22	2021	2021	1584	1891957	83.72283302	79.59974698	87.84591907	2.10361533	81.65152551	77.54193953	85.76111149	2.096727539	0.26%	State
	Louisiana	22	2022	2022	1445	1884660	76.6716543	72.71837971	80.6249289	2.016976835	72.7693924	68.94241666	76.59636815	1.952538647	0.23%	State
	Louisiana	22	2023	2023	1259	1883997	66.82600875	63.13462896	70.51738853	1.883357033	63.30669595	59.73651698	66.87687492	1.821519884	0.20%	State
	Maine	23	2018	2018	533	668153	79.772148	72.99973003	86.54456596	3.455315289	74.305143	67.9063483	80.70393769	3.264691169	0.09%	State
	Maine	23	2019	2019	492	671555	73.26280052	66.78903394	79.73656709	3.302942129	66.54646209	60.58134067	72.51158352	3.043429299	0.08%	State
	Maine	23	2020	2020	484	674793	71.72569959	65.3355918	78.11580737	3.260259072	64.69429402	58.83319457	70.55539346	2.990356859	0.08%	State
	Maine	23	2021	2021	539	681323	79.11078886	72.43200477	85.78957295	3.407542903	75.53484525	69.03895275	82.03073775	3.314230868	0.09%	State
	Maine	23	2022	2022	514	690106	74.48131157	68.04226112	80.92036201	3.285229819	66.26510306	60.43363771	72.0965684	2.975237422	0.08%	State
	Maine	23	2023	2023	465	694118	66.99149136	60.90244556	73.08053717	3.106656023	59.95888161	54.41174243	65.50602079	2.83017305	0.08%	State
	Maryland	24	2018	2018	1608	2562797	62.74394734	59.67715135	65.81074333	1.564691831	63.29513037	60.1596246	66.43063613	1.59974784	0.26%	State
	Maryland	24	2019	2019	1553	2573382	60.34859963	57.34710521	63.35009405	1.531374704	59.34722652	56.35822697	62.33622608	1.524999774	0.25%	State
	Maryland	24	2020	2020	1639	2583290	63.44622555	60.3745709	66.5178802	1.567170738	61.7743329	58.7463916	64.8022742	1.54486801	0.27%	State
	Maryland	24	2021	2021	1589	2624545	60.5438276	57.56692931	63.52072589	1.518825658	60.65832015	57.63201767	63.68462263	1.544031876	0.26%	State
	Maryland	24	2022	2022	1533	2640849	58.04951362	55.14359412	60.95543312	1.48261199	55.138646	52.35023674	57.92705526	1.422657787	0.25%	State
	Maryland	24	2023	2023	1461	2650689	55.11774486	52.29141788	57.94407183	1.442003559	53.38427296	50.61660435	56.15194158	1.412075823	0.24%	State
	Massachusetts	25	2018	2018	1679	2999798	55.97043534	53.29318238	58.64768831	1.36594539	52.8306126	50.26508615	55.39613904	1.308942063	0.27%	State
	Massachusetts	25	2019	2019	1502	3006155	49.96415687	47.43730567	52.49100807	1.289209796	46.55786309	44.16977133	48.94595485	1.218414164	0.24%	State
	Massachusetts	25	2020	2020	1499	3012376	49.76138437	47.24227102	52.28049772	1.285261912	46.32358139	43.94533508	48.70182771	1.213390978	0.24%	State
	Massachusetts	25	2021	2021	1517	3055201	49.65303429	47.1543633	52.15170527	1.274832137	47.79922771	45.36139132	50.23706411	1.243794078	0.25%	State
	Massachusetts	25	2022	2022	1449	3067895	47.2310819	44.79915917	49.66300463	1.240776905	43.64264082	41.37269476	45.91258687	1.158135741	0.24%	State
	Massachusetts	25	2023	2023	1390	3083813	45.07406902	42.70446686	47.44367118	1.208980693	42.16569832	39.9248398	44.40655683	1.143295162	0.23%	State
	Michigan	26	2018	2018	3434	4409468	77.87787552	75.27310168	80.48264936	1.328966245	74.58961482	72.06188896	77.11734067	1.289656048	0.56%	State
	Michigan	26	2019	2019	3107	4419615	70.30024108	67.82827642	72.77220575	1.261206463	66.77935849	64.40008709	69.1586299	1.213913981	0.51%	State
	Michigan	26	2020	2020	3260	4422879	73.70764608	71.17741718	76.23787499	1.290933116	68.85052309	66.45297278	71.2480734	1.223239955	0.53%	State
	Michigan	26	2021	2021	3163	4442515	71.19840901	68.71712336	73.67969466	1.265962068	69.20163877	66.7465813	71.65669624	1.252580342	0.51%	State
	Michigan	26	2022	2022	3067	4441164	69.05847206	66.61438794	71.50255617	1.246981692	64.67753054	62.35349881	67.00156227	1.185730474	0.50%	State
	Michigan	26	2023	2023	2798	4458880	62.75118415	60.4260172	65.07635111	1.18630967	59.08179123	56.85626124	61.30732122	1.135474485	0.45%	State
	Minnesota	27	2018	2018	1030	2335738	44.09741161	41.40432353	46.79049969	1.37402453	41.96070885	39.35760669	44.563811	1.328113342	0.17%	State
	Minnesota	27	2019	2019	1017	2350164	43.2735758	40.61396322	45.93318838	1.356945194	40.59862904	38.06481496	43.13244313	1.292762289	0.17%	State
	Minnesota	27	2020	2020	966	2361937	40.89863532	38.31948695	43.47778368	1.315892022	38.22248487	35.77235398	40.67261576	1.250066782	0.16%	State
	Minnesota	27	2021	2021	1038	2376819	43.67181515	41.01501652	46.32861377	1.355509502	42.64472547	40.01020751	45.27924343	1.344141816	0.17%	State
	Minnesota	27	2022	2022	893	2395626	37.27626933	34.83135986	39.72117881	1.247402791	34.55773168	32.25800219	36.85746117	1.173331372	0.15%	State
	Minnesota	27	2023	2023	767	2410582	31.81804228	29.56623176	34.0698528	1.148882919	29.40056379	27.29347035	31.50765723	1.075047673	0.12%	State
	Mississippi	28	2018	2018	2032	1229161	165.3160164	158.1279985	172.5040343	3.667356081	160.3371857	153.2580501	167.4163214	3.61180392	0.33%	State
	Mississippi	28	2019	2019	2127	1234644	172.2763809	164.9549146	179.5978472	3.735441976	165.367958	158.2238033	172.5121126	3.644976868	0.35%	State
	Mississippi	28	2020	2020	2466	1239149	199.0075447	191.1528542	206.8622352	4.00749515	190.0997317	182.4573481	197.7421154	3.899175317	0.40%	State
	Mississippi	28	2021	2021	2512	1230535	204.1388502	196.1557438	212.1219566	4.073013473	196.2270829	188.3854216	204.0687442	4.000847601	0.41%	State
	Mississippi	28	2022	2022	2455	1230192	199.5623447	191.6681303	207.4565592	4.027660444	188.7368663	181.1344386	196.339294	3.878789645	0.40%	State
	Mississippi	28	2023	2023	2145	1235929	173.5536588	166.2089227	180.8983949	3.747314345	164.9482048	157.831529	172.0648807	3.630957061	0.35%	State
	Missouri	29	2018	2018	3479	2615193	133.0303347	128.6097518	137.4509176	2.255399445	124.6352268	120.4368038	128.8336498	2.142052557	0.57%	State
	Missouri	29	2019	2019	3298	2625713	125.6039788	121.3171697	129.8907879	2.187147493	116.060545	112.0411698	120.0799202	2.050701647	0.54%	State
	Missouri	29	2020	2020	3412	2635382	129.4688967	125.1246247	133.8131687	2.216465297	118.9066642	114.8493386	122.9639897	2.070064042	0.55%	State
	Missouri	29	2021	2021	3245	2628454	123.4566022	119.2088122	127.7043923	2.16723981	116.0455783	111.9818126	120.109344	2.073349849	0.53%	State
	Missouri	29	2022	2022	3423	2632606	130.0232545	125.6673971	134.3791119	2.222376227	119.0387066	114.9890857	123.0883276	2.066133135	0.56%	State
	Missouri	29	2023	2023	2883	2645758	108.9668821	104.9892164	112.9445477	2.029421248	100.393206	96.66682723	104.1195848	1.90121366	0.47%	State
	Montana	30	2018	2018	251	470567	53.33990696	46.74100822	59.93880571	3.366785074	50.11321886	43.78897652	56.4374612	3.226654255	0.04%	State
	Montana	30	2019	2019	221	474245	46.60038588	40.45641077	52.74436098	3.134681177	43.74189573	37.84130496	49.6424865	3.010505494	0.04%	State
	Montana	30	2020	2020	226	478604	47.22066677	41.06416559	53.37716795	3.14107203	43.07155091	37.29379921	48.84930261	2.9478325	0.04%	State
	Montana	30	2021	2021	252	485431	51.91263022	45.50306111	58.32219933	3.270188321	49.75626687	43.47288702	56.03964672	3.205806046	0.04%	State
	Montana	30	2022	2022	269	492986	54.56544405	48.04469292	61.08619518	3.326913841	48.24955975	42.37844289	54.1206766	2.995467784	0.04%	State
	Montana	30	2023	2023	215	499647	43.03037945	37.27847031	48.78228859	2.934647521	38.51050442	33.25061299	43.77039584	2.683618075	0.03%	State
	Nebraska	31	2018	2018	554	766685	72.25914163	66.241948	78.27633526	3.069996751	65.40174548	59.85827078	70.94522017	2.828303418	0.09%	State
	Nebraska	31	2019	2019	588	770559	76.30823857	70.14031707	82.47616006	3.14689872	70.46151263	64.65908343	76.26394184	2.960423064	0.10%	State
	Nebraska	31	2020	2020	526	772901	68.05528781	62.23927875	73.87129686	2.96735156	61.99506213	56.59334757	67.39677668	2.755976813	0.09%	State
	Nebraska	31	2021	2021	538	780514	68.92893657	63.10433113	74.75354202	2.971737472	64.76530395	59.20052609	70.33008182	2.839172379	0.09%	State
	Nebraska	31	2022	2022	479	785247	60.99991468	55.53708648	66.46274287	2.787157242	54.68886343	49.72796444	59.64976241	2.531070911	0.08%	State
	Nebraska	31	2023	2023	464	790320	58.71039579	53.36829486	64.05249672	2.7255617	53.78891264	48.82628242	58.75154287	2.531954196	0.08%	State
	Nevada	32	2018	2018	504	1248081	40.38199444	36.85643072	43.90755815	1.798756997	41.43997072	37.75154607	45.12839537	1.881849314	0.08%	State
	Nevada	32	2019	2019	547	1273676	42.94655784	39.3474839	46.54563178	1.836262215	44.17167025	40.40670456	47.93663595	1.920900865	0.09%	State
	Nevada	32	2020	2020	566	1304767	43.37939264	39.80558377	46.95320152	1.823371875	43.25966381	39.63232744	46.88700019	1.850681824	0.09%	State
	Nevada	32	2021	2021	564	1308006	43.11906826	39.56041326	46.67772327	1.815640308	43.90250421	40.1878697	47.61713872	1.895221687	0.09%	State
	Nevada	32	2022	2022	601	1326086	45.32134417	41.69789964	48.9447887	1.848696189	45.10102627	41.42787485	48.77417769	1.874056848	0.10%	State
	Nevada	32	2023	2023	524	1349584	38.82677922	35.50231399	42.15124444	1.696155725	39.13655127	35.71763729	42.55546525	1.744343868	0.09%	State
	New Hampshire	33	2018	2018	380	648402	58.60561812	52.71306476	64.49817148	3.006404775	58.5884183	52.60097632	64.57586028	3.054817337	0.06%	State
	New Hampshire	33	2019	2019	312	651451	47.89308789	42.57872003	53.20745576	2.711412176	46.67888433	41.42031795	51.93745071	2.68294203	0.05%	State
	New Hampshire	33	2020	2020	360	655958	54.88156254	49.21223839	60.55088669	2.89251232	52.59373037	47.05254752	58.13491323	2.827134109	0.06%	State
	New Hampshire	33	2021	2021	352	663302	53.06783336	47.52392431	58.6117424	2.828525022	52.98865248	47.33804979	58.63925518	2.882960557	0.06%	State
	New Hampshire	33	2022	2022	320	670254	47.74309441	42.51201099	52.97417783	2.668920114	44.96181756	39.9444105	49.97922461	2.559901559	0.05%	State
	New Hampshire	33	2023	2023	302	674991	44.74133729	39.69517097	49.78750361	2.574574653	41.97465889	37.14649891	46.80281887	2.463346928	0.05%	State
	New Jersey	34	2018	2018	2768	3893732	71.08861113	68.44027529	73.73694697	1.351191755	67.7647713	65.21001414	70.31952845	1.303447529	0.45%	State
	New Jersey	34	2019	2019	2613	3900007	66.99987974	64.43090172	69.56885777	1.310703075	63.28913824	60.83426095	65.74401552	1.252488409	0.42%	State
	New Jersey	34	2020	2020	2720	3907079	69.61722555	67.0009208	72.23353031	1.334849365	65.46097228	62.9725128	67.94943176	1.269622182	0.44%	State
	New Jersey	34	2021	2021	2455	4065499	60.38619122	57.99745628	62.77492615	1.218742313	59.08555879	56.72202444	61.44909315	1.205884875	0.40%	State
	New Jersey	34	2022	2022	2303	4063883	56.66993858	54.35541375	58.98446341	1.180880016	53.51545917	51.30973074	55.7211876	1.125371649	0.37%	State
	New Jersey	34	2023	2023	1977	4084172	48.40638445	46.27257624	50.54019267	1.08867766	45.67069102	43.64122869	47.70015334	1.035439963	0.32%	State
	New Mexico	35	2018	2018	715	881201	81.13926335	75.191768	87.08675869	3.034436401	76.58329922	70.90918324	82.2574152	2.894957133	0.12%	State
	New Mexico	35	2019	2019	838	886183	94.56286117	88.16028629	100.965436	3.266619835	88.99973894	82.90302408	95.0964538	3.110568805	0.14%	State
	New Mexico	35	2020	2020	624	892772	69.89466516	64.41053435	75.37879597	2.798025923	64.05219705	58.96443524	69.13995887	2.595796845	0.10%	State
	New Mexico	35	2021	2021	496	896363	55.33472488	50.464904	60.20454577	2.484602494	52.1363203	47.4583602	56.81428039	2.386714335	0.08%	State
	New Mexico	35	2022	2022	424	898831	47.1723828	42.68223168	51.66253391	2.290893425	42.66080936	38.5243827	46.79723603	2.110421767	0.07%	State
	New Mexico	35	2023	2023	456	912524	49.97128843	45.38465325	54.5579236	2.340119986	45.00323922	40.79991348	49.20656497	2.144553952	0.07%	State
	New York	36	2018	2018	5891	8363284	70.43883718	68.64007504	72.23759932	0.917735786	65.23946881	63.55120611	66.92773151	0.861358519	0.96%	State
	New York	36	2019	2019	5617	8365106	67.14798354	65.39193371	68.90403337	0.895943789	61.23921101	59.61617839	62.86224364	0.828077871	0.91%	State
	New York	36	2020	2020	5729	8357776	68.54694359	66.77191744	70.32196974	0.905625586	62.38780339	60.74924311	64.02636366	0.83600014	0.93%	State
	New York	36	2021	2021	5217	8626077	60.47940449	58.83823604	62.12057293	0.837330841	56.83594444	55.27440255	58.39748632	0.796705043	0.85%	State
	New York	36	2022	2022	5055	8583926	58.88913767	57.26571844	60.51255691	0.828275118	53.10847894	51.6272038	54.58975408	0.755752624	0.82%	State
	New York	36	2023	2023	4590	8588065	53.44626525	51.90006019	54.99247032	0.788880135	48.42677097	47.01085383	49.8426881	0.722406699	0.75%	State
	North Carolina	37	2018	2018	3279	4410088	74.35225782	71.80730624	76.89720941	1.298444684	73.97086604	71.40953174	76.53220034	1.306803215	0.53%	State
	North Carolina	37	2019	2019	3149	4477286	70.33278643	67.87622536	72.78934749	1.253347483	69.2259591	66.77952338	71.67239483	1.248181491	0.51%	State
	North Carolina	37	2020	2020	3167	4545544	69.67262884	67.24605095	72.09920674	1.238049946	67.77763724	65.3871403	70.16813418	1.219641296	0.51%	State
	North Carolina	37	2021	2021	3258	4514939	72.16044336	69.68256648	74.63832025	1.2642229	71.94656181	69.43380951	74.45931411	1.282016481	0.53%	State
	North Carolina	37	2022	2022	3510	4576645	76.69373526	74.15649027	79.23098025	1.294512748	74.37531715	71.88233168	76.86830263	1.271931364	0.57%	State
	North Carolina	37	2023	2023	3141	4634830	67.7694759	65.39943288	70.13951893	1.209205625	65.45454761	63.13111869	67.77797653	1.18542292	0.51%	State
	North Dakota	38	2018	2018	256	291465	87.83215824	77.07271885	98.59159762	5.48950989	75.9164349	66.38673202	85.44613778	4.862093307	0.04%	State
	North Dakota	38	2019	2019	251	291922	85.98187187	75.34470172	96.61904202	5.427127629	74.08272664	64.70566654	83.45978675	4.78421434	0.04%	State
	North Dakota	38	2020	2020	232	292351	79.35666374	69.14502411	89.56830337	5.210020219	69.86518185	60.62980368	79.10056001	4.711927633	0.04%	State
	North Dakota	38	2021	2021	270	295293	91.43460902	80.52812414	102.3410939	5.564533099	83.06594128	72.89003689	93.24184567	5.191787954	0.04%	State
	North Dakota	38	2022	2022	254	297098	85.49367549	74.9795489	96.00780207	5.364350299	74.23325566	64.88808404	83.57842729	4.767944708	0.04%	State
	North Dakota	38	2023	2023	234	299505	78.12891271	68.11831698	88.13950844	5.107446801	68.84171102	59.83075235	77.85266969	4.597427891	0.04%	State
	Ohio	39	2018	2018	4467	5091447	87.73537268	85.16247319	90.30827216	1.31270382	82.66520208	80.20847434	85.12192982	1.25343252	0.73%	State
	Ohio	39	2019	2019	4360	5098584	85.51393877	82.9755991	88.05227844	1.295071261	79.4064791	77.01621642	81.79674178	1.219521775	0.71%	State
	Ohio	39	2020	2020	4459	5104575	87.35301176	84.7890283	89.91699521	1.308154824	81.28255168	78.85799252	83.70711084	1.237019979	0.73%	State
	Ohio	39	2021	2021	4684	5112816	91.61291938	88.98927873	94.23656003	1.338592168	87.4081113	84.86054968	89.95567293	1.299776338	0.76%	State
	Ohio	39	2022	2022	4315	5111292	84.42092528	81.90199713	86.93985342	1.285167421	78.12313734	75.75737601	80.48889868	1.207021089	0.70%	State
	Ohio	39	2023	2023	3726	5125964	72.68876645	70.35476057	75.02277232	1.190819324	67.35022847	65.15106048	69.54939646	1.122024485	0.61%	State
	Oklahoma	40	2018	2018	971	1573307	61.71713467	57.83516435	65.599105	1.980597105	58.79057135	55.05185925	62.52928345	1.907506174	0.16%	State
	Oklahoma	40	2019	2019	901	1582362	56.94019447	53.22216676	60.65822218	1.896952912	54.21760383	50.63476047	57.80044719	1.827981306	0.15%	State
	Oklahoma	40	2020	2020	931	1594305	58.39535095	54.64424351	62.14645839	1.913830328	55.17340982	51.5840278	58.76279184	1.831317358	0.15%	State
	Oklahoma	40	2021	2021	874	1585654	55.11921264	51.46491969	58.77350559	1.864435179	53.68210561	50.07040493	57.2938063	1.842704432	0.14%	State
	Oklahoma	40	2022	2022	869	1593520	54.53336011	50.90752174	58.15919848	1.849917538	51.68944522	48.20812633	55.17076412	1.776183108	0.14%	State
	Oklahoma	40	2023	2023	696	1606804	43.31579956	40.09771252	46.53388661	1.641881145	40.75162761	37.68800955	43.81524568	1.563070442	0.11%	State
	Oregon	41	2018	2018	978	1795850	54.45889133	51.04574082	57.87204184	1.741403321	51.89787301	48.60252167	55.19322434	1.6813017	0.16%	State
	Oregon	41	2019	2019	1005	1815157	55.3671115	51.94396956	58.79025344	1.74650099	51.88396511	48.62861445	55.13931576	1.660893192	0.16%	State
	Oregon	41	2020	2020	994	1833778	54.20503463	50.83524721	57.57482206	1.719279299	50.53935517	47.35170427	53.72700607	1.6263525	0.16%	State
	Oregon	41	2021	2021	1134	1836118	61.76073651	58.16604182	65.3554312	1.834027905	58.90799225	55.41875759	62.39722692	1.780221766	0.18%	State
	Oregon	41	2022	2022	1142	1848249	61.78821144	58.20453622	65.37188666	1.828405723	56.90018752	53.55572607	60.24464897	1.706357882	0.19%	State
	Oregon	41	2023	2023	1108	1857934	59.63613347	56.12460924	63.1476577	1.791593994	55.62061326	52.29733528	58.94389124	1.695549992	0.18%	State
	Pennsylvania	42	2018	2018	5158	5798216	88.95839686	86.53065587	91.38613784	1.23864336	79.90242497	77.68632919	82.11852075	1.130661111	0.84%	State
	Pennsylvania	42	2019	2019	4842	5802342	83.44906247	81.09853603	85.7995889	1.199248183	74.78047949	72.63793962	76.92301937	1.09313259	0.79%	State
	Pennsylvania	42	2020	2020	5013	5799147	86.44374768	84.0507581	88.83673725	1.220913047	77.11512463	74.93937907	79.29087019	1.110074267	0.82%	State
	Pennsylvania	42	2021	2021	4926	5847232	84.24498977	81.89236346	86.59761608	1.200319546	77.40805344	75.20921257	79.60689432	1.121857591	0.80%	State
	Pennsylvania	42	2022	2022	4640	5845440	79.37811354	77.09410431	81.66212277	1.165310831	70.25543223	68.20021096	72.31065351	1.048582283	0.75%	State
	Pennsylvania	42	2023	2023	4127	5856164	70.47275315	68.32264614	72.62286017	1.096993373	62.65639613	60.71444497	64.59834728	0.990791406	0.67%	State
	Rhode Island	44	2018	2018	371	470782	78.80505202	70.78599731	86.82410673	4.091354445	71.65264783	64.21866273	79.08663294	3.792849544	0.06%	State
	Rhode Island	44	2019	2019	331	471767	70.16175358	62.60313363	77.72037353	3.85643875	64.79540211	57.67182526	71.91897895	3.634477983	0.05%	State
	Rhode Island	44	2020	2020	301	472377	63.72029121	56.52164922	70.9189332	3.672776527	56.57606433	50.07217671	63.07995194	3.318310007	0.05%	State
	Rhode Island	44	2021	2021	311	487502	63.79461007	56.70438757	70.88483257	3.617460459	60.02937376	53.24973591	66.80901162	3.458998905	0.05%	State
	Rhode Island	44	2022	2022	313	488490	64.07500665	56.97640898	71.17360433	3.621733508	57.53809136	51.07575026	64.00043246	3.297112806	0.05%	State
	Rhode Island	44	2023	2023	246	490735	50.1288883	43.86452998	56.39324662	3.196101183	45.29343031	39.54500814	51.04185249	2.932868456	0.04%	State
	South Carolina	45	2018	2018	1809	2224672	81.31535795	77.56813644	85.06257946	1.911847708	79.17680554	75.46137789	82.89223319	1.895626353	0.29%	State
	South Carolina	45	2019	2019	1724	2266774	76.05522209	72.46503997	79.64540421	1.83172557	73.44272329	69.90895036	76.97649622	1.802945373	0.28%	State
	South Carolina	45	2020	2020	1865	2311380	80.68772768	77.02567879	84.34977657	1.868392292	76.9382154	73.37487934	80.50155146	1.818028603	0.30%	State
	South Carolina	45	2021	2021	2064	2295538	89.91356275	86.03450333	93.79262216	1.979111945	86.79157633	82.95080323	90.63234944	1.959578116	0.34%	State
	South Carolina	45	2022	2022	1929	2337969	82.50750972	78.82551267	86.18950678	1.878569926	77.87216548	74.32139206	81.42293889	1.81161909	0.31%	State
	South Carolina	45	2023	2023	1910	2381562	80.19946573	76.60271067	83.79622079	1.835079111	75.99748605	72.50525317	79.48971893	1.78175147	0.31%	State
	South Dakota	46	2018	2018	585	361196	161.9619265	148.8371755	175.0866775	6.696301522	146.9783231	134.7756366	159.1810096	6.225860441	0.10%	State
	South Dakota	46	2019	2019	608	364234	166.9256577	153.6569882	180.1943272	6.769729353	149.9921956	137.7441315	162.2402596	6.249012273	0.10%	State
	South Dakota	46	2020	2020	591	367778	160.694767	147.738972	173.6505619	6.610099452	144.8391379	132.8237433	156.8545324	6.130303346	0.10%	State
	South Dakota	46	2021	2021	623	366907	169.7977962	156.4642983	183.1312941	6.802805056	158.3423882	145.5344283	171.1503482	6.534673454	0.10%	State
	South Dakota	46	2022	2022	637	374961	169.8843346	156.6914523	183.077217	6.731062411	155.5549952	143.1443661	167.9656242	6.331953587	0.10%	State
	South Dakota	46	2023	2023	608	379921	160.0332701	147.3124661	172.7540741	6.490206125	144.2502632	132.4881794	156.012347	6.001063149	0.10%	State
	Tennessee	47	2018	2018	3501	2878666	121.6188332	117.590171	125.6474953	2.055439873	120.410529	116.371226	124.4498321	2.060868906	0.57%	State
	Tennessee	47	2019	2019	3305	2909369	113.5985157	109.7255558	117.4714756	1.97599993	111.2680187	107.4254447	115.1105927	1.960496926	0.54%	State
	Tennessee	47	2020	2020	3565	2944922	121.0558378	117.0819826	125.029693	2.027477161	116.7882017	112.9011048	120.6752987	1.98321273	0.58%	State
	Tennessee	47	2021	2021	3684	2971249	123.9882622	119.9844211	127.9921033	2.042776072	122.670531	118.6328766	126.7081853	2.060027745	0.60%	State
	Tennessee	47	2022	2022	3365	3000061	112.164386	108.3745665	115.9542054	1.933581352	108.4680649	104.7482589	112.1878708	1.897860182	0.55%	State
	Tennessee	47	2023	2023	3092	3021817	102.322543	98.71586268	105.9292234	1.840143036	99.97500994	96.38865833	103.5613615	1.829771228	0.50%	State
	Texas	48	2018	2018	9862	10389567	94.92214642	93.04870067	96.79559217	0.95583967	100.4899685	98.47646559	102.5034715	1.027297423	1.60%	State
	Texas	48	2019	2019	8552	10563569	80.957487	79.2416373	82.6733367	0.875433522	85.18355072	83.3528203	87.01428113	0.934046131	1.39%	State
	Texas	48	2020	2020	9305	10749242	86.56424332	84.80536247	88.32312417	0.897388187	90.35645645	88.49485652	92.21805638	0.949795883	1.51%	State
	Texas	48	2021	2021	8855	10823649	81.81159607	80.10756836	83.51562379	0.869401895	87.4971925	85.63751532	89.35686969	0.94881489	1.44%	State
	Texas	48	2022	2022	7799	11005887	70.86207591	69.28935927	72.43479255	0.802406449	73.91796703	72.25427585	75.58165821	0.848822031	1.27%	State
	Texas	48	2023	2023	7242	11266809	64.27729449	62.79687634	65.75771263	0.75531538	66.9632722	65.3970741	68.52947029	0.799080662	1.18%	State
	Utah	49	2018	2018	477	972811	49.03316266	44.63281705	53.43350827	2.245074292	52.29754503	47.5497948	57.04529526	2.422321544	0.08%	State
	Utah	49	2019	2019	469	997436	47.02056072	42.76499351	51.27612793	2.17120776	48.78988844	44.32122183	53.25855505	2.279931943	0.08%	State
	Utah	49	2020	2020	464	1023070	45.35369036	41.22692562	49.48045511	2.105492217	47.80342856	43.40795123	52.19890588	2.242590471	0.08%	State
	Utah	49	2021	2021	533	1057174	50.41743365	46.13714357	54.69772373	2.183821468	55.47903109	50.68522483	60.27283735	2.445819522	0.09%	State
	Utah	49	2022	2022	543	1082726	50.15119245	45.93289287	54.36949204	2.152193666	53.1240579	48.60085591	57.64725989	2.307756117	0.09%	State
	Utah	49	2023	2023	512	1111068	46.08178797	42.09015674	50.07341921	2.036546548	48.90701837	44.59736374	53.21667299	2.19880338	0.08%	State
	Vermont	50	2018	2018	150	298415	50.26556976	42.22140325	58.30973627	4.104166585	47.53304706	39.80120649	55.26488764	3.94481662	0.02%	State
	Vermont	50	2019	2019	146	298469	48.91630287	40.98155249	56.85105324	4.04834203	45.82941562	38.28866672	53.37016453	3.847320869	0.02%	State
	Vermont	50	2020	2020	139	298089	46.63036878	38.87830172	54.38243585	3.955136259	41.76554959	34.75536013	48.77573904	3.576627273	0.02%	State
	Vermont	50	2021	2021	177	307159	57.62487832	49.13543018	66.11432646	4.33135109	56.12172849	47.7018629	64.54159407	4.295849787	0.03%	State
	Vermont	50	2022	2022	161	309926	51.94788433	43.92351336	59.97225531	4.094066823	47.88424495	40.36727991	55.40120999	3.835186244	0.03%	State
	Vermont	50	2023	2023	167	311304	53.64531134	45.50896164	61.78166103	4.151198823	50.64325472	42.7907454	58.49576403	4.006382304	0.03%	State
	Virginia	51	2018	2018	2396	3547657	67.53753252	64.83321392	70.24185111	1.379754384	68.2851422	65.51884749	71.05143691	1.411374853	0.39%	State
	Virginia	51	2019	2019	2266	3573597	63.40950029	60.79865914	66.02034144	1.332061812	62.82175799	60.20605358	65.43746239	1.334543064	0.37%	State
	Virginia	51	2020	2020	2541	3602189	70.54044083	67.79765493	73.28322673	1.399380561	68.54389262	65.84748302	71.24030222	1.375719183	0.41%	State
	Virginia	51	2021	2021	2716	3618804	75.05242063	72.22977803	77.87506324	1.440123778	75.48012538	72.59857872	78.36167204	1.470176868	0.44%	State
	Virginia	51	2022	2022	2504	3650989	68.58415624	65.89780554	71.27050694	1.370587093	65.94921202	63.33787232	68.56055172	1.332316173	0.41%	State
	Virginia	51	2023	2023	2222	3675691	60.45121856	57.93765944	62.96477768	1.28242812	58.24072339	55.79013786	60.69130892	1.250298741	0.36%	State
	Washington	53	2018	2018	1950	3058634	63.75395029	60.92421465	66.58368594	1.443742675	64.19006097	61.29912624	67.0809957	1.474966699	0.32%	State
	Washington	53	2019	2019	1893	3093108	61.20057884	58.44358183	63.95757584	1.406631124	60.31551437	57.5610875	63.06994125	1.405319832	0.31%	State
	Washington	53	2020	2020	1905	3123259	60.99398097	58.25495871	63.73300322	1.397460335	59.68381196	56.96446578	62.40315814	1.387421521	0.31%	State
	Washington	53	2021	2021	2027	3141107	64.53138973	61.72207617	67.34070329	1.433323244	65.16098011	62.27355817	68.04840206	1.473174461	0.33%	State
	Washington	53	2022	2022	2057	3170908	64.87100856	62.06757947	67.67443765	1.430320964	62.44841068	59.71803981	65.17878155	1.393046363	0.33%	State
	Washington	53	2023	2023	1730	3192728	54.18563686	51.63224657	56.73902715	1.302750146	52.39039424	49.88736374	54.89342473	1.277056373	0.28%	State
	West Virginia	54	2018	2018	797	852701	93.46769853	86.97853886	99.95685819	3.310795745	87.07234979	80.93890674	93.20579283	3.129307675	0.13%	State
	West Virginia	54	2019	2019	825	850988	96.9461379	90.33068458	103.5615912	3.375231288	89.1158475	82.9331066	95.29858839	3.154459641	0.13%	State
	West Virginia	54	2020	2020	710	849077	83.62021348	77.46932053	89.77110643	3.138210691	75.55306334	69.90094798	81.20517871	2.883732331	0.12%	State
	West Virginia	54	2021	2021	850	843638	100.7541149	93.98067316	107.5275567	3.455837631	92.9725203	86.6048824	99.3401582	3.248794848	0.14%	State
	West Virginia	54	2022	2022	880	839743	104.7939667	97.87006309	111.7178704	3.532603898	94.89299606	88.51663286	101.2693593	3.25324653	0.14%	State
	West Virginia	54	2023	2023	725	838274	86.48723448	80.19160619	92.78286278	3.212055251	77.7115834	71.9548862	83.46828059	2.937090406	0.12%	State
	Wisconsin	55	2018	2018	2129	2543607	83.700037	80.1445926	87.25548139	1.814002241	79.50473895	76.07790896	82.93156893	1.748382646	0.35%	State
	Wisconsin	55	2019	2019	2019	2555470	79.00699284	75.56068996	82.45329573	1.7583178	74.399835	71.1024649	77.69720511	1.682331686	0.33%	State
	Wisconsin	55	2020	2020	2060	2566648	80.26032397	76.79436538	83.72628256	1.768346219	74.99233353	71.69946754	78.28519952	1.680033666	0.33%	State
	Wisconsin	55	2021	2021	2170	2587976	83.84930927	80.32133269	87.37728585	1.799988052	80.14513989	76.71026635	83.58001342	1.752486498	0.35%	State
	Wisconsin	55	2022	2022	2063	2604387	79.21249799	75.79427676	82.63071921	1.743990421	74.03391698	70.77889644	77.28893753	1.660724768	0.34%	State
	Wisconsin	55	2023	2023	1861	2620267	71.02329648	67.79640983	74.25018313	1.646370741	66.35238929	63.28634977	69.41842881	1.564305879	0.30%	State
	Wyoming	56	2018	2018	270	240104	112.4512711	99.03788093	125.8646613	6.843566423	108.2390576	95.02589407	121.4522211	6.741409956	0.04%	State
	Wyoming	56	2019	2019	239	241786	98.84774139	86.31564083	111.379842	6.39392886	95.10895267	82.78427845	107.4336269	6.288099091	0.04%	State
	Wyoming	56	2020	2020	250	245027	102.0295723	89.38185544	114.6772891	6.45291674	94.45799505	82.4553475	106.4606426	6.123799772	0.04%	State
	Wyoming	56	2021	2021	218	243700	89.45424703	77.57937907	101.329115	6.058606098	85.3120049	73.70143829	96.92257151	5.923758474	0.04%	State
	Wyoming	56	2022	2022	205	246270	83.2419702	71.84678228	94.63715811	5.813871386	77.77247008	66.89669966	88.6482405	5.548862459	0.03%	State
	Wyoming	56	2023	2023	182	249893	72.83117174	62.24990471	83.41243877	5.398605629	68.97480966	58.72617169	79.22344764	5.228896928	0.03%	State
	Alabama	1	1999	1999	3693	1572847	234.7971545	227.2243063	242.3700026	3.863698021	237.5422567	229.8721037	245.2124098	3.913343393	0.12%	State
	Alabama	1	2000	2000	3682	1595539	230.7684112	223.3143914	238.2224309	3.803071302	234.1033038	226.5342827	241.6723249	3.861745464	0.12%	State
	Alabama	1	2001	2001	3410	1632310	208.9063965	201.8945787	215.9182142	3.577458037	214.7566585	207.5402217	221.9730954	3.68185555	0.12%	State
	Alabama	1	2002	2002	3259	1663034	195.96713	189.2389574	202.6953025	3.432741117	203.3094699	196.3161567	210.3027831	3.568016939	0.11%	State
	Alabama	1	2003	2003	3043	1695399	179.485773	173.1084983	185.8630477	3.253711584	188.0633435	181.3626158	194.7640711	3.41873861	0.10%	State
	Alabama	1	2004	2004	2831	1727562	163.8725557	157.8359562	169.9091552	3.079897704	173.005888	166.6091218	179.4026542	3.263656227	0.10%	State
	Alabama	1	2005	2005	2643	1765820	149.6755049	143.9691573	155.3818524	2.911401827	158.3051441	152.2439707	164.3663176	3.092435452	0.09%	State
	Alabama	1	2006	2006	2513	1809302	138.8933412	133.4628233	144.3238591	2.770672416	146.8554159	141.0864649	152.624367	2.943342374	0.09%	State
	Alabama	1	2007	2007	2494	1844940	135.1805479	129.8751	140.4859957	2.706861142	142.5754836	136.9492916	148.2016757	2.870506154	0.08%	State
	Alabama	1	2008	2008	2542	1881438	135.1094216	129.8570683	140.3617749	2.679772103	142.7772144	137.1939503	148.3604785	2.848604142	0.09%	State
	Alabama	1	2009	2009	2488	1914662	129.9446064	124.8385085	135.0507044	2.605152014	136.6745858	131.2666965	142.0824752	2.759127241	0.08%	State
	Alabama	1	2010	2010	2478	1939679	127.7530973	122.7229945	132.7832001	2.566378966	134.4138025	129.083343	139.744262	2.71962219	0.08%	State
	Alabama	1	2011	2011	2385	1967958	121.1916108	116.327713	126.0555086	2.48158049	125.649121	120.5607234	130.7375186	2.596121235	0.08%	State
	Alabama	1	2012	2012	2028	1988252	101.999143	97.55980081	106.4384851	2.264970487	105.1676274	100.5481003	109.7871545	2.356901578	0.07%	State
	Alabama	1	2013	2013	2004	2008400	99.78092014	95.41219504	104.1496452	2.228941375	101.137138	96.66268955	105.6115864	2.282881847	0.07%	State
	Alabama	1	2014	2014	1968	2029993	96.94614711	92.66289065	101.2294036	2.185334926	97.79927892	93.43034073	102.1682171	2.229050094	0.07%	State
	Alabama	1	2015	2015	1761	2051601	85.83540367	81.82634098	89.84446636	2.045440147	85.63581232	81.58497053	89.6866541	2.066756012	0.06%	State
	Alabama	1	2016	2016	1753	2073661	84.5364792	80.5790854	88.49387301	2.019078472	83.80886748	79.83237253	87.78536243	2.028823954	0.06%	State
	Alabama	1	2017	2017	1665	2090948	79.62895299	75.80405411	83.45385187	1.951479019	78.08261385	74.2786159	81.88661181	1.940815284	0.06%	State
	Alaska	2	1999	1999	112	169705	65.99687693	53.77408428	78.21966959	6.236118703	107.3044711	85.43347948	129.1754627	11.1586692	0.00%	State
	Alaska	2	2000	2000	123	175401	70.12502779	57.73202459	82.518031	6.322960819	117.23669	94.73432056	139.7390595	11.48080075	0.00%	State
	Alaska	2	2001	2001	98	185011	52.96982342	43.00355114	64.5532644	5.350760191	98.26235424	78.48803807	121.5033663	10.67286623	0.00%	State
	Alaska	2	2002	2002	74	194140	38.11682291	29.93009169	47.85224065	4.43099066	64.43045257	49.39818368	82.59661867	8.201070055	0.00%	State
	Alaska	2	2003	2003	100	202545	49.37174455	39.69488262	59.04860648	4.937174455	92.93375738	73.51746624	112.3500485	9.90627099	0.00%	State
	Alaska	2	2004	2004	53	211205	25.09410289	18.79723965	32.82358846	3.446940124	40.9365267	29.7444803	54.95524027	6.173699895	0.00%	State
	Alaska	2	2005	2005	75	219298	34.2000383	26.90038213	42.87009001	3.949080264	55.2760492	42.37959416	70.86113127	7.005133925	0.00%	State
	Alaska	2	2006	2006	82	226883	36.14197626	28.74479798	44.86158945	3.991213594	60.54299298	47.28468295	76.36650962	7.162273647	0.00%	State
	Alaska	2	2007	2007	55	232961	23.60910195	17.78568087	30.73055147	3.183450658	40.30495637	29.71765043	53.4383264	5.800772791	0.00%	State
	Alaska	2	2008	2008	84	239452	35.08009956	27.98129061	43.43161886	3.827552658	61.63491619	48.39696889	77.37709014	7.169781783	0.00%	State
	Alaska	2	2009	2009	83	248272	33.4310756	26.6275174	41.44283286	3.669537273	60.54332522	47.53982983	76.00669592	7.033003307	0.00%	State
	Alaska	2	2010	2010	83	251873	32.95311526	26.24682677	40.85032933	3.617074311	54.90440573	42.95940322	69.14276526	6.477494078	0.00%	State
	Alaska	2	2011	2011	79	258709	30.53623956	24.17584622	38.05731536	3.435595367	45.54556288	35.3679514	57.73993188	5.522660224	0.00%	State
	Alaska	2	2012	2012	78	261579	29.81890748	23.57065361	37.21548748	3.376326412	43.4745568	33.69234677	55.21094815	5.328869986	0.00%	State
	Alaska	2	2013	2013	84	259391	32.38354453	25.83041046	40.09309498	3.533334383	46.17567605	36.25806435	57.96940547	5.379810327	0.00%	State
	Alaska	2	2014	2014	109	260046	41.91566108	34.04666838	49.78465378	4.014792194	59.64882369	47.65435996	71.64328742	6.119624354	0.00%	State
	Alaska	2	2015	2015	107	260901	41.01172475	33.24080872	48.78264079	3.96475308	53.03822496	42.21502952	63.86142041	5.522038493	0.00%	State
	Alaska	2	2016	2016	101	266695	37.87097621	30.48510238	45.25685004	3.768302976	49.07557817	38.80471258	59.34644375	5.240237543	0.00%	State
	Alaska	2	2017	2017	95	269231	35.28568404	28.54823553	43.13498446	3.620234796	42.86587363	34.14223969	53.13868025	4.717450927	0.00%	State
	Arizona	4	1999	1999	2786	1692526	164.6060385	158.4936454	170.7184317	3.11856792	163.6505266	157.5440868	169.7569665	3.115530537	0.09%	State
	Arizona	4	2000	2000	2556	1738115	147.0558622	141.354771	152.7569534	2.908720001	147.0609718	141.3378263	152.7841173	2.919972197	0.09%	State
	Arizona	4	2001	2001	2477	1811986	136.7008354	131.3173414	142.0843295	2.746680634	138.3356109	132.8687579	143.8024639	2.7892107	0.08%	State
	Arizona	4	2002	2002	2455	1875526	130.8966125	125.718652	136.0745729	2.641816566	133.5193928	128.2185658	138.8202198	2.704503567	0.08%	State
	Arizona	4	2003	2003	2383	1942301	122.6895316	117.7634505	127.6156128	2.513306691	125.8280056	120.7601344	130.8958767	2.585648548	0.08%	State
	Arizona	4	2004	2004	2163	2016664	107.2563402	102.7362116	111.7764687	2.306188032	110.4774019	105.8054654	115.1493385	2.3836411	0.07%	State
	Arizona	4	2005	2005	2043	2109550	96.84529876	92.64577124	101.0448263	2.14261608	100.5311475	96.15779454	104.9045004	2.231302523	0.07%	State
	Arizona	4	2006	2006	1841	2198065	83.75548494	79.92950724	87.58146264	1.95202944	87.3910562	83.3871347	91.3949777	2.042817092	0.06%	State
	Arizona	4	2007	2007	1671	2271166	73.57454277	70.04681212	77.10227342	1.799862576	76.80616059	73.11275629	80.49956489	1.884389949	0.06%	State
	Arizona	4	2008	2008	1677	2339891	71.67000514	68.23974564	75.10026464	1.750132398	74.55684241	70.97608465	78.13760018	1.826917229	0.06%	State
	Arizona	4	2009	2009	1636	2401291	68.13001839	64.82858205	71.43145474	1.684406298	70.56648577	67.13357399	73.99939755	1.751485601	0.06%	State
	Arizona	4	2010	2010	1529	2450605	62.39275607	59.26533399	65.52017816	1.595623513	63.9411829	60.72133158	67.16103423	1.642781288	0.05%	State
	Arizona	4	2011	2011	1631	2520467	64.71023029	61.56970687	67.85075371	1.602307866	65.38419458	62.19504164	68.57334752	1.627118847	0.06%	State
	Arizona	4	2012	2012	1602	2575405	62.20380872	59.1577253	65.24989214	1.554124194	61.90981509	58.86046198	64.9591682	1.555792404	0.05%	State
	Arizona	4	2013	2013	1616	2631929	61.39983259	58.40617187	64.39349332	1.527377923	59.90709005	56.96644964	62.84773046	1.500326738	0.05%	State
	Arizona	4	2014	2014	1635	2703634	60.47416181	57.54281603	63.40550759	1.495584581	57.96452847	55.13474574	60.7943112	1.443766698	0.06%	State
	Arizona	4	2015	2015	1686	2777523	60.70156755	57.80404254	63.59909255	1.478329084	57.7549496	54.97572557	60.53417363	1.417971442	0.06%	State
	Arizona	4	2016	2016	1752	2848963	61.49606015	58.61643264	64.37568765	1.469197707	57.70269649	54.97491804	60.43047493	1.391723697	0.06%	State
	Arizona	4	2017	2017	1681	2895763	58.05033078	55.27524179	60.82541976	1.415861726	53.92653762	51.32642467	56.52665058	1.326588242	0.06%	State
	Arkansas	5	1999	1999	3327	963656	345.2476817	333.5159954	356.9793681	5.98555424	329.8386221	318.6197131	341.0575311	5.723933148	0.11%	State
	Arkansas	5	2000	2000	3244	980321	330.9120176	319.5245229	342.2995123	5.809946279	318.5101525	307.5410181	329.4792869	5.596497141	0.11%	State
	Arkansas	5	2001	2001	3353	1000519	335.1260696	323.7825583	346.4695809	5.787505761	326.881426	315.8117762	337.9510759	5.647780512	0.11%	State
	Arkansas	5	2002	2002	3422	1017776	336.2232947	324.957966	347.4886234	5.747616687	330.9187876	319.8234105	342.0141647	5.660906675	0.12%	State
	Arkansas	5	2003	2003	3211	1035152	310.1959905	299.466673	320.9253081	5.474141601	307.8768753	297.2176259	318.5361247	5.438392539	0.11%	State
	Arkansas	5	2004	2004	3111	1053868	295.1982601	284.8248903	305.5716299	5.292535599	295.4950007	285.0960398	305.8939615	5.305592276	0.11%	State
	Arkansas	5	2005	2005	2989	1075858	277.8247687	267.8646601	287.7848773	5.081688079	279.6752276	269.6292049	289.7212502	5.125521763	0.10%	State
	Arkansas	5	2006	2006	2936	1102533	266.2958841	256.6633069	275.9284613	4.91458022	268.2902671	258.5595102	278.0210241	4.964671909	0.10%	State
	Arkansas	5	2007	2007	2869	1123426	255.3795266	246.0345789	264.7244742	4.767830455	258.6889109	249.1921372	268.1856845	4.845292688	0.10%	State
	Arkansas	5	2008	2008	3026	1144640	264.3625944	254.9432296	273.7819591	4.805798343	267.3409991	257.7801872	276.9018111	4.87796529	0.10%	State
	Arkansas	5	2009	2009	2861	1163721	245.8493058	236.8405227	254.8580889	4.596317887	248.9439848	239.7799427	258.1080269	4.675531672	0.10%	State
	Arkansas	5	2010	2010	2761	1178238	234.3329616	225.5920596	243.0738636	4.45964386	237.0604539	228.1699159	245.9509919	4.535988781	0.09%	State
	Arkansas	5	2011	2011	2500	1196210	208.9934042	200.8008627	217.1859456	4.179868083	208.7534314	200.5163621	216.9905007	4.202586371	0.08%	State
	Arkansas	5	2012	2012	2534	1203677	210.5215934	202.3246976	218.7184892	4.182089696	209.8828689	201.6461017	218.119636	4.202432231	0.09%	State
	Arkansas	5	2013	2013	2527	1212486	208.4147776	200.2886814	216.5408738	4.145967451	205.2447434	197.1739183	213.3155684	4.117767876	0.09%	State
	Arkansas	5	2014	2014	2698	1221614	220.8553602	212.5215608	229.1891596	4.251938473	217.7576692	209.4628581	226.0524804	4.232046501	0.09%	State
	Arkansas	5	2015	2015	2729	1234031	221.1451738	212.8479698	229.4423779	4.233267361	214.6785489	206.540378	222.8167198	4.152128004	0.09%	State
	Arkansas	5	2016	2016	2819	1243976	226.612089	218.2465947	234.9775833	4.268109337	217.5932462	209.4693876	225.7171049	4.144825841	0.10%	State
	Arkansas	5	2017	2017	3064	1255651	244.0168486	235.3764953	252.657202	4.408343561	231.4602671	223.1686495	239.7518846	4.230417115	0.10%	State
	California	6	1999	1999	17009	10293264	165.2439887	162.7606134	167.727364	1.267028194	174.7795661	172.1509127	177.4082194	1.341149688	0.58%	State
	California	6	2000	2000	16330	10541386	154.9132154	152.537188	157.2892428	1.212258885	164.595293	162.069136	167.1214501	1.288855631	0.55%	State
	California	6	2001	2001	15893	10914341	145.6157545	143.3518324	147.8796767	1.155062337	156.4016969	153.9681153	158.8352784	1.241623236	0.54%	State
	California	6	2002	2002	15801	11223923	140.7796543	138.5845575	142.9747511	1.119947354	152.3758806	149.9971114	154.7546498	1.213657734	0.53%	State
	California	6	2003	2003	15088	11543360	130.7071771	128.6215356	132.7928187	1.064102829	141.9843701	139.7151846	144.2535555	1.157747677	0.51%	State
	California	6	2004	2004	14082	11818595	119.1512189	117.1832312	121.1192067	1.004075383	130.4295971	128.2709948	132.5881995	1.101327715	0.48%	State
	California	6	2005	2005	13332	12118972	110.0093308	108.1419283	111.8767334	0.952756391	120.2140474	118.1682586	122.2598363	1.043769816	0.45%	State
	California	6	2006	2006	12974	12370698	104.8768631	103.0721888	106.6815373	0.920752151	114.5738046	112.5952813	116.5523279	1.009450667	0.44%	State
	California	6	2007	2007	11810	12653145	93.3364788	91.65309735	95.01986024	0.858868083	101.5611031	99.72082982	103.4013764	0.938914937	0.40%	State
	California	6	2008	2008	11982	12964161	92.4240296	90.76911223	94.07894697	0.844345595	100.4367452	98.62816605	102.2453243	0.92274445	0.41%	State
	California	6	2009	2009	11096	13290486	83.48829381	81.93483968	85.04174793	0.792578636	90.18049941	88.49006605	91.87093277	0.862466001	0.38%	State
	California	6	2010	2010	10855	13535378	80.19724311	78.68855108	81.70593514	0.769740832	86.42119075	84.78127467	88.06110683	0.836691877	0.37%	State
	California	6	2011	2011	10743	13868818	77.46153998	75.99673634	78.92634362	0.747348795	82.36981634	80.79588597	83.9437467	0.803025696	0.36%	State
	California	6	2012	2012	10677	14135894	75.53112665	74.09841955	76.96383375	0.73097301	79.43174362	77.90784456	80.95564268	0.777499522	0.36%	State
	California	6	2013	2013	10571	14407332	73.37236346	71.97364424	74.77108268	0.713632257	76.69193494	75.2129103	78.17095958	0.754604408	0.36%	State
	California	6	2014	2014	9965	14756191	67.53097734	66.20504777	68.8569069	0.676494677	69.77468228	68.38808963	71.16127493	0.707445229	0.34%	State
	California	6	2015	2015	10760	15065430	71.42179148	70.07226728	72.77131567	0.688532752	73.28247017	71.88025904	74.6846813	0.715413842	0.36%	State
	California	6	2016	2016	10441	15230650	68.55255685	67.23760854	69.86750516	0.670891995	69.70963486	68.35497481	71.06429492	0.691153091	0.35%	State
	California	6	2017	2017	10272	15430724	66.56849024	65.28113836	67.85584213	0.656812186	67.08421367	65.77032576	68.39810158	0.670350975	0.35%	State
	Colorado	8	1999	1999	1689	1332879	126.7181792	120.6747955	132.7615629	3.083359043	147.8505909	140.7670941	154.9340878	3.614029003	0.06%	State
	Colorado	8	2000	2000	1572	1369505	114.7859993	109.1116154	120.4603833	2.895093863	135.082795	128.37193	141.7936601	3.423910737	0.05%	State
	Colorado	8	2001	2001	1525	1432708	106.4417872	101.0994252	111.7841491	2.725694864	127.7618434	121.3158811	134.2078057	3.288756267	0.05%	State
	Colorado	8	2002	2002	1499	1481118	101.2073312	96.08382547	106.330837	2.614033545	122.2046809	115.9765914	128.4327704	3.177596671	0.05%	State
	Colorado	8	2003	2003	1418	1529814	92.69100688	87.86647083	97.51554293	2.461497984	113.1565793	107.2251846	119.087974	3.026221785	0.05%	State
	Colorado	8	2004	2004	1356	1575476	86.06922606	81.48808015	90.65037197	2.337319342	104.2070063	98.61175665	109.802256	2.854719218	0.05%	State
	Colorado	8	2005	2005	1278	1630142	78.3980782	74.09978476	82.69637165	2.193006858	94.86690651	89.61412924	100.1196838	2.679988406	0.04%	State
	Colorado	8	2006	2006	1204	1690753	71.21087468	67.18843863	75.23331073	2.05226329	85.46843837	80.59063452	90.34624221	2.488675431	0.04%	State
	Colorado	8	2007	2007	1186	1747282	67.87685102	64.0137558	71.73994624	1.970966948	81.21714875	76.53840503	85.89589246	2.387114142	0.04%	State
	Colorado	8	2008	2008	1227	1800683	68.14081102	64.3280368	71.95358523	1.945292968	81.17836992	76.57825073	85.77848912	2.34699959	0.04%	State
	Colorado	8	2009	2009	1058	1854031	57.06484951	53.62624749	60.50345153	1.754388785	67.11073095	63.0073401	71.21412179	2.093566759	0.04%	State
	Colorado	8	2010	2010	1094	1889967	57.88460857	54.45447911	61.31473803	1.75006605	68.28944595	64.17858827	72.40030363	2.097376366	0.04%	State
	Colorado	8	2011	2011	987	1938822	50.90720035	47.73122803	54.08317267	1.62039404	58.49721837	54.77845312	62.21598362	1.897329209	0.03%	State
	Colorado	8	2012	2012	1045	1980538	52.76344105	49.56431732	55.96256477	1.632205984	59.15606897	55.50794413	62.80419382	1.861288186	0.04%	State
	Colorado	8	2013	2013	980	2020667	48.49883727	45.46232975	51.53534478	1.549238528	54.2736495	50.81466777	57.73263123	1.764786598	0.03%	State
	Colorado	8	2014	2014	997	2064616	48.28985148	45.29231579	51.28738716	1.529354941	53.34906296	49.97272009	56.72540583	1.722623915	0.03%	State
	Colorado	8	2015	2015	1009	2111549	47.78482526	44.83632962	50.73332091	1.504334512	52.07773911	48.80376995	55.35170826	1.670392424	0.03%	State
	Colorado	8	2016	2016	1083	2160557	50.12596289	47.14054885	53.11137693	1.52317043	54.27531953	50.97873028	57.57190877	1.681933289	0.04%	State
	Colorado	8	2017	2017	954	2193655	43.48906277	40.7293624	46.24876315	1.408010395	46.5847465	43.56954716	49.59994583	1.538367007	0.03%	State
	Connecticut	9	1999	1999	1868	1241135	150.5073985	143.6820397	157.3327572	3.482325901	140.777299	134.3816148	147.1729832	3.263104168	0.06%	State
	Connecticut	9	2000	2000	1714	1259603	136.0746203	129.6325154	142.5167253	3.286788225	127.5242308	121.4734194	133.5750422	3.087148657	0.06%	State
	Connecticut	9	2001	2001	1588	1291009	123.0045646	116.954611	129.0545183	3.086711068	116.0267165	110.30285	121.7505829	2.920340019	0.05%	State
	Connecticut	9	2002	2002	1658	1317926	125.8037249	119.7481232	131.8593267	3.08959275	118.3543979	112.6342894	124.0745064	2.918422705	0.06%	State
	Connecticut	9	2003	2003	1523	1347045	113.0622956	107.3839226	118.7406686	2.897129094	106.3950335	101.0227281	111.7673389	2.740972148	0.05%	State
	Connecticut	9	2004	2004	1393	1371463	101.5703668	96.2364341	106.9042996	2.721394249	96.61114749	91.50592221	101.7163728	2.604706775	0.05%	State
	Connecticut	9	2005	2005	1333	1396996	95.41902769	90.29659826	100.5414571	2.6134844	90.5187066	85.6210002	95.41641299	2.498829793	0.05%	State
	Connecticut	9	2006	2006	1263	1422980	88.75739645	83.86232596	93.65246694	2.497484946	84.75914686	80.03719543	89.48109829	2.409158894	0.04%	State
	Connecticut	9	2007	2007	1177	1448174	81.27476394	76.63149802	85.91802987	2.369013226	77.85605001	73.35699699	82.35510303	2.295435216	0.04%	State
	Connecticut	9	2008	2008	1137	1475130	77.07795245	72.59766367	81.55824124	2.285861626	73.81347889	69.46959168	78.15736609	2.216268981	0.04%	State
	Connecticut	9	2009	2009	1112	1503989	73.93671097	69.59097032	78.28245163	2.217214621	71.44249713	67.1843787	75.70061557	2.172509406	0.04%	State
	Connecticut	9	2010	2010	1055	1525608	69.15275746	64.97984433	73.32567059	2.129037311	66.83184109	62.73683113	70.92685104	2.089290794	0.04%	State
	Connecticut	9	2011	2011	974	1549621	62.85407851	58.90668833	66.8014687	2.013974583	60.61490089	56.73866787	64.49113391	1.977669906	0.03%	State
	Connecticut	9	2012	2012	993	1566722	63.38074017	59.43853926	67.32294108	2.011326994	61.86647916	57.94751405	65.78544428	1.999471997	0.03%	State
	Connecticut	9	2013	2013	971	1579432	61.47779708	57.61088094	65.34471322	1.972916397	58.73179415	54.96551125	62.49807705	1.921572907	0.03%	State
	Connecticut	9	2014	2014	860	1590437	54.07318869	50.45918305	57.68719433	1.84388043	52.70116377	49.10192885	56.30039869	1.836344348	0.03%	State
	Connecticut	9	2015	2015	854	1601739	53.31705103	49.74108605	56.89301601	1.824471927	51.21166165	47.70263827	54.72068502	1.790318049	0.03%	State
	Connecticut	9	2016	2016	856	1606108	53.29654046	49.72612949	56.86695143	1.821638251	51.06919502	47.57457264	54.56381739	1.782970598	0.03%	State
	Connecticut	9	2017	2017	838	1625246	51.56142516	48.0703518	55.05249852	1.781159877	48.02612554	44.70903006	51.34322103	1.692395657	0.03%	State
	Delaware	10	1999	1999	525	271298	193.5141431	176.9606699	210.0676164	8.445649609	199.1871603	182.0745025	216.2998182	8.730947897	0.02%	State
	Delaware	10	2000	2000	520	277244	187.5604161	171.4392821	203.6815501	8.225068352	195.9523797	179.0478685	212.856891	8.624750638	0.02%	State
	Delaware	10	2001	2001	487	287241	169.5440414	154.4858046	184.6022782	7.68277387	178.2337758	162.3516689	194.1158827	8.103115771	0.02%	State
	Delaware	10	2002	2002	454	296135	153.3084573	139.2060174	167.4108972	7.195122411	162.2175088	147.2569476	177.1780701	7.632939406	0.02%	State
	Delaware	10	2003	2003	433	305761	141.6138749	128.275039	154.9527108	6.805528516	149.5190119	135.3955884	163.6424353	7.205828291	0.01%	State
	Delaware	10	2004	2004	416	315797	131.7301938	119.0713297	144.3890578	6.458604121	139.0916417	125.6887981	152.4944854	6.838185536	0.01%	State
	Delaware	10	2005	2005	409	326649	125.2108532	113.0759479	137.3457586	6.191278227	133.3025161	120.3487834	146.2562488	6.609047296	0.01%	State
	Delaware	10	2006	2006	359	338264	106.1301232	95.15150923	117.1087372	5.601333669	113.154783	101.418076	124.89149	5.988115809	0.01%	State
	Delaware	10	2007	2007	307	348358	88.12773067	78.26948877	97.98597257	5.029715255	92.55403337	82.16408487	102.9439819	5.300994137	0.01%	State
	Delaware	10	2008	2008	284	358814	79.14964299	69.94417522	88.35511076	4.696667228	83.65877491	73.89845063	93.41909919	4.979757286	0.01%	State
	Delaware	10	2009	2009	293	367087	79.81759093	70.67812376	88.95705809	4.662993451	84.1179521	74.44504528	93.79085891	4.93515654	0.01%	State
	Delaware	10	2010	2010	265	373760	70.90111301	62.36448834	79.43773768	4.35542075	73.85384615	64.91901697	82.78867533	4.558586315	0.01%	State
	Delaware	10	2011	2011	298	382992	77.80841375	68.97406579	86.64276171	4.507320388	81.87240933	72.52606461	91.21875404	4.768543221	0.01%	State
	Delaware	10	2012	2012	252	390602	64.51579869	56.55013661	72.48146078	4.064113309	66.64035137	58.35714722	74.92355552	4.226124566	0.01%	State
	Delaware	10	2013	2013	282	399308	70.62217637	62.37941714	78.86493559	4.205489403	71.39578576	62.99493558	79.79663594	4.286148051	0.01%	State
	Delaware	10	2014	2014	289	407531	70.91485065	62.73878552	79.09091578	4.171461803	71.87059064	63.51357853	80.22760275	4.263781688	0.01%	State
	Delaware	10	2015	2015	239	417111	57.29889646	50.03443576	64.56335716	3.7063575	57.27436808	49.93233486	64.6164013	3.745935315	0.01%	State
	Delaware	10	2016	2016	260	425281	61.13604887	53.70471515	68.5673826	3.791496798	60.20080791	52.79244212	67.60917371	3.779778467	0.01%	State
	Delaware	10	2017	2017	245	432887	56.5967562	49.50972132	63.68379107	3.615834119	54.65648962	47.71988999	61.59308926	3.539081446	0.01%	State
	District of Columbia	11	1999	1999	274	192101	142.6333023	125.7443882	159.5222164	8.616792915	141.1653986	124.4493485	157.8814487	8.528597007	0.01%	State
	District of Columbia	11	2000	2000	295	194991	151.2890339	134.0245932	168.5534745	8.808388099	150.3076695	133.1504719	167.4648671	8.753672247	0.01%	State
	District of Columbia	11	2001	2001	343	197060	174.0586623	155.638025	192.4792997	9.398284369	176.1289514	157.4800011	194.7779017	9.51477056	0.01%	State
	District of Columbia	11	2002	2002	290	198412	146.1605145	129.3381462	162.9828827	8.58284094	148.7192487	131.5838799	165.8546174	8.74253508	0.01%	State
	District of Columbia	11	2003	2003	265	198460	133.5281669	117.4511295	149.6052043	8.202570088	136.8831402	120.3767292	153.3895512	8.42163826	0.01%	State
	District of Columbia	11	2004	2004	204	199151	102.4348359	88.37796474	116.491707	7.17187303	105.2248568	90.75632021	119.6933934	7.381906433	0.01%	State
	District of Columbia	11	2005	2005	214	200031	106.9834176	92.64947527	121.3173599	7.313235868	110.5289112	95.68270743	125.3751151	7.574593783	0.01%	State
	District of Columbia	11	2006	2006	235	200321	117.3117147	102.3126726	132.3107568	7.652572479	121.0918685	105.5440123	136.6397247	7.932579711	0.01%	State
	District of Columbia	11	2007	2007	189	201619	93.74116527	80.37657905	107.1057515	6.818666438	95.31128963	81.64247096	108.9801083	6.973887077	0.01%	State
	District of Columbia	11	2008	2008	185	203317	90.99091566	77.87893674	104.1028946	6.689785167	94.50682364	80.7749867	108.2386606	7.006039256	0.01%	State
	District of Columbia	11	2009	2009	165	206093	80.06094336	67.84478083	92.2771059	6.232735987	82.56755335	69.8375027	95.297604	6.494923801	0.01%	State
	District of Columbia	11	2010	2010	170	208489	81.539074	69.28170147	93.79644654	6.253761498	85.40732692	72.40987648	98.40477737	6.63135227	0.01%	State
	District of Columbia	11	2011	2011	145	212761	68.15158793	57.05861254	79.24456332	5.659681323	70.82953382	59.14440398	82.51466366	5.961800937	0.00%	State
	District of Columbia	11	2012	2012	151	215117	70.19435935	58.99818089	81.39053781	5.712335951	74.47963466	62.39629661	86.56297272	6.164968396	0.01%	State
	District of Columbia	11	2013	2013	139	218225	63.69572689	53.10662885	74.28482493	5.402601041	64.34047436	53.44312887	75.23781985	5.559870148	0.00%	State
	District of Columbia	11	2014	2014	143	220378	64.88850974	54.25306017	75.52395931	5.426249781	64.06200722	53.36802044	74.755994	5.456115705	0.00%	State
	District of Columbia	11	2015	2015	115	224186	51.29669114	41.92114656	60.67223572	4.783441114	51.90328383	42.21335275	61.59321491	4.94384239	0.00%	State
	District of Columbia	11	2016	2016	138	226256	60.99285765	50.81642624	71.16928906	5.19205684	61.05436462	50.69114269	71.41758655	5.287358127	0.00%	State
	District of Columbia	11	2017	2017	151	230076	65.63048732	55.16225803	76.09871661	5.340933312	63.17654034	52.93095139	73.4221293	5.227341304	0.01%	State
	Florida	12	1999	1999	12844	6299498	203.8892623	200.3631164	207.4154082	1.799054028	175.9053703	172.8441969	178.9665438	1.561823195	0.43%	State
	Florida	12	2000	2000	12485	6436089	193.9842659	190.5815295	197.3870023	1.736089987	168.7526443	165.775755	171.7295336	1.518821092	0.42%	State
	Florida	12	2001	2001	12180	6648935	183.1872322	179.9339059	186.4405586	1.659860373	161.4991233	158.6192648	164.3789819	1.469315591	0.41%	State
	Florida	12	2002	2002	11148	6840815	162.9630388	159.9378902	165.9881873	1.543443138	145.6002129	142.8880361	148.3123897	1.383763677	0.38%	State
	Florida	12	2003	2003	10767	7033147	153.0893638	150.1976605	155.9810672	1.475358835	138.4592517	135.8356208	141.0828827	1.338587198	0.36%	State
	Florida	12	2004	2004	10073	7257510	138.7941594	136.0836692	141.5046497	1.382903176	126.5168835	124.0404221	128.9933448	1.263500679	0.34%	State
	Florida	12	2005	2005	9311	7499866	124.1488848	121.6271423	126.6706273	1.286603295	114.192005	111.8682462	116.5157638	1.185591216	0.31%	State
	Florida	12	2006	2006	8569	7686565	111.4802256	109.119808	113.8406431	1.204294679	103.2995737	101.108776	105.4903715	1.117753954	0.29%	State
	Florida	12	2007	2007	7849	7853859	99.93813233	97.72717614	102.1490885	1.128038869	92.77042508	90.7140012	94.82684895	1.049195856	0.27%	State
	Florida	12	2008	2008	7958	8027670	99.13212676	96.95407334	101.3101802	1.111251745	91.83007547	89.80782733	93.85232361	1.031759254	0.27%	State
	Florida	12	2009	2009	7659	8195507	93.45364478	91.36065899	95.54663058	1.067849895	86.37539774	84.43525958	88.31553591	0.989866411	0.26%	State
	Florida	12	2010	2010	7603	8338763	91.17659298	89.12709764	93.22608832	1.045660889	83.9837263	82.08933645	85.87811615	0.966525432	0.26%	State
	Florida	12	2011	2011	7163	8543277	83.84370541	81.90201914	85.78539168	0.990656259	76.20940261	74.43403733	77.98476788	0.90579861	0.24%	State
	Florida	12	2012	2012	7330	8719802	84.06154176	82.13711479	85.98596874	0.981850496	75.65259804	73.90827826	77.39691783	0.889959074	0.25%	State
	Florida	12	2013	2013	7426	8886261	83.5672056	81.66650164	85.46790956	0.969746917	74.10002526	72.39980163	75.8002489	0.867461038	0.25%	State
	Florida	12	2014	2014	7290	9102377	80.08897017	78.25046432	81.92747602	0.93801319	70.91253329	69.26785663	72.55720994	0.839120742	0.25%	State
	Florida	12	2015	2015	7236	9344634	77.43481446	75.65061644	79.21901249	0.910305115	67.96096887	66.37738818	69.54454956	0.807949331	0.24%	State
	Florida	12	2016	2016	7224	9578390	75.41977305	73.68056145	77.15898465	0.887352858	65.81268508	64.27579236	67.3495778	0.78412894	0.24%	State
	Florida	12	2017	2017	7192	9780098	73.53709544	71.83753073	75.23666014	0.867124851	64.20103903	62.69918035	65.70289771	0.766254428	0.24%	State
	Georgia	13	1999	1999	4440	2468228	179.8861369	174.5948382	185.1774357	2.699642213	203.9661443	197.9304662	210.0018224	3.079427585	0.15%	State
	Georgia	13	2000	2000	4285	2526723	169.587248	164.5094683	174.6650276	2.590703904	194.8574165	188.9844904	200.7303426	2.996390874	0.14%	State
	Georgia	13	2001	2001	4032	2627441	153.4572993	148.7205177	158.1940809	2.416725303	179.2425846	173.6642155	184.8209537	2.846106676	0.14%	State
	Georgia	13	2002	2002	3960	2712306	146.0012255	141.4538064	150.5486446	2.320111775	171.340797	165.9507769	176.730817	2.75001022	0.13%	State
	Georgia	13	2003	2003	3682	2797878	131.5997338	127.3489483	135.8505193	2.16876811	155.8967447	150.8015022	160.9919873	2.599613545	0.12%	State
	Georgia	13	2004	2004	3363	2881051	116.7282356	112.7830399	120.6734314	2.012854985	138.0706842	133.3393167	142.8020517	2.413963004	0.11%	State
	Georgia	13	2005	2005	3220	2988393	107.7502189	104.0284766	111.4719612	1.898848105	128.695861	124.186962	133.2047601	2.30045869	0.11%	State
	Georgia	13	2006	2006	3069	3106499	98.7928855	95.29759483	102.2881762	1.783311565	117.1666689	112.9584337	121.3749041	2.147058779	0.10%	State
	Georgia	13	2007	2007	2843	3217392	88.36349441	85.11531115	91.61167767	1.657236356	105.0484808	101.1233294	108.9736322	2.002628242	0.10%	State
	Georgia	13	2008	2008	2678	3318226	80.70577471	77.64905656	83.76249286	1.559550077	95.75784825	92.06639198	99.44930451	1.883396054	0.09%	State
	Georgia	13	2009	2009	2754	3417308	80.58975076	77.57983795	83.59966358	1.535669804	95.27382498	91.64710206	98.9005479	1.850368836	0.09%	State
	Georgia	13	2010	2010	2829	3492844	80.99416979	78.00952017	83.97881942	1.522780422	95.90412181	92.29914289	99.50910073	1.83927496	0.10%	State
	Georgia	13	2011	2011	2841	3588637	79.16654708	76.25541334	82.07768082	1.485272316	91.90123528	88.45170996	95.3507606	1.759961897	0.10%	State
	Georgia	13	2012	2012	2826	3668758	77.02879285	74.18876183	79.86882388	1.448995421	88.43842327	85.11055925	91.7662873	1.697889811	0.10%	State
	Georgia	13	2013	2013	2920	3747440	77.91985996	75.09359542	80.74612449	1.441971702	87.2812054	84.04735912	90.51505167	1.649921569	0.10%	State
	Georgia	13	2014	2014	2817	3829271	73.56491614	70.848268	76.28156428	1.386044969	81.51973777	78.44547826	84.59399728	1.568499749	0.10%	State
	Georgia	13	2015	2015	2998	3920805	76.46388943	73.72675176	79.2010271	1.396498813	83.59721686	80.54022043	86.6542133	1.559692059	0.10%	State
	Georgia	13	2016	2016	2847	4008171	71.02990366	68.42072653	73.6390808	1.331212822	76.96981453	74.08177639	79.85785267	1.473488848	0.10%	State
	Georgia	13	2017	2017	2803	4090458	68.52533384	65.98847862	71.06218906	1.294313888	72.99860129	70.2392991	75.75790349	1.407807242	0.09%	State
	Hawaii	15	1999	1999	502	429343	116.9228333	106.6945312	127.1511353	5.218521439	120.0782154	109.5492669	130.6071639	5.371912508	0.02%	State
	Hawaii	15	2000	2000	484	438541	110.3659635	100.5333595	120.1985675	5.016634705	112.7581408	102.6953182	122.8209634	5.134093158	0.02%	State
	Hawaii	15	2001	2001	451	453574	99.43250715	90.25560311	108.6094112	4.682093899	101.3278578	91.96855642	110.6871592	4.775153758	0.02%	State
	Hawaii	15	2002	2002	455	466569	97.52040963	88.55962808	106.4811912	4.57182732	99.10272221	89.98975083	108.2156936	4.649475195	0.02%	State
	Hawaii	15	2003	2003	417	479530	86.96014848	78.61357317	95.30672379	4.258456792	87.75194983	79.32165222	96.18224745	4.301172254	0.01%	State
	Hawaii	15	2004	2004	435	495446	87.79967948	79.54872154	96.05063742	4.209672419	89.1684317	80.77665639	97.56020702	4.281518018	0.01%	State
	Hawaii	15	2005	2005	376	508884	73.88717272	66.41871034	81.35563509	3.810439988	74.12625682	66.61973946	81.63277418	3.829855795	0.01%	State
	Hawaii	15	2006	2006	430	520618	82.59414772	74.78738249	90.40091296	3.983043489	82.09179483	74.3107971	89.87279256	3.969896801	0.01%	State
	Hawaii	15	2007	2007	379	532056	71.23310328	64.06146575	78.40474081	3.65899874	71.04168751	63.8553417	78.22803332	3.666502965	0.01%	State
	Hawaii	15	2008	2008	385	543786	70.79991026	63.72764708	77.87217344	3.608297542	70.42083442	63.34582258	77.49584625	3.609699915	0.01%	State
	Hawaii	15	2009	2009	391	554887	70.46479734	63.48022371	77.44937097	3.563557974	69.52774233	62.58196201	76.47352265	3.543765468	0.01%	State
	Hawaii	15	2010	2010	369	564465	65.37163509	58.70153676	72.04173341	3.403111391	63.43121506	56.88779139	69.97463872	3.338481463	0.01%	State
	Hawaii	15	2011	2011	396	571630	69.27558036	62.45237172	76.098789	3.481228897	66.09003396	59.48469715	72.69537077	3.370069801	0.01%	State
	Hawaii	15	2012	2012	383	578383	66.21909703	59.58716696	72.85102711	3.383637795	61.23325838	54.98646876	67.480048	3.187137562	0.01%	State
	Hawaii	15	2013	2013	385	579284	66.46135574	59.82247446	73.10023703	3.387184329	60.82233498	54.61598051	67.02868945	3.166507383	0.01%	State
	Hawaii	15	2014	2014	359	586142	61.24795698	54.91217165	67.58374231	3.232543534	55.06803426	49.22675268	60.90931584	2.980245704	0.01%	State
	Hawaii	15	2015	2015	369	591966	62.33466111	55.97443595	68.69488628	3.245012841	54.82629744	49.07624943	60.57634545	2.933697964	0.01%	State
	Hawaii	15	2016	2016	368	606639	60.66210712	54.4641345	66.86007974	3.16223093	53.95078018	48.2804028	59.62115755	2.893049681	0.01%	State
	Hawaii	15	2017	2017	359	611649	58.69379334	52.62222307	64.7653636	3.097739933	52.0136732	46.46898127	57.55836514	2.828924456	0.01%	State
	Idaho	16	1999	1999	926	413425	223.9825845	209.5559566	238.4092124	7.360524426	230.6461952	215.7862929	245.5060975	7.581582801	0.03%	State
	Idaho	16	2000	2000	857	423693	202.2690958	188.7267096	215.8114819	6.909380692	209.4951289	195.4632859	223.5269718	7.159103557	0.03%	State
	Idaho	16	2001	2001	797	440451	180.950889	168.3880547	193.5137233	6.409609338	189.5413745	176.372096	202.710653	6.719019654	0.03%	State
	Idaho	16	2002	2002	817	455206	179.4791809	167.1719847	191.786377	6.279181701	188.1584759	175.2370478	201.0799039	6.592565336	0.03%	State
	Idaho	16	2003	2003	834	470022	177.4385029	165.3958849	189.4811209	6.144192858	186.677793	173.9817432	199.3738428	6.477576435	0.03%	State
	Idaho	16	2004	2004	783	485820	161.170804	149.8816457	172.4599623	5.759774641	171.0685393	159.0523739	183.0847047	6.130696617	0.03%	State
	Idaho	16	2005	2005	756	505689	149.4990004	138.8420373	160.1559635	5.437226076	159.0986181	147.7138353	170.4834009	5.808562663	0.03%	State
	Idaho	16	2006	2006	784	526805	148.8216703	138.4041533	159.2391872	5.315059652	157.8799707	146.7702251	168.9897164	5.668237588	0.03%	State
	Idaho	16	2007	2007	748	544454	137.3853438	127.5396647	147.231023	5.023305672	145.3482614	134.866765	155.8297578	5.347702258	0.03%	State
	Idaho	16	2008	2008	703	559880	125.5626206	116.2806801	134.8445611	4.735683926	133.3457209	123.4126843	143.2787575	5.067875836	0.02%	State
	Idaho	16	2009	2009	693	573518	120.8331735	111.836631	129.829716	4.590072702	124.9246042	115.5272548	134.3219536	4.794566016	0.02%	State
	Idaho	16	2010	2010	714	583518	122.3612639	113.3859237	131.3366041	4.579255213	128.5889251	119.0703626	138.1074875	4.856409434	0.02%	State
	Idaho	16	2011	2011	659	597611	110.2724013	101.8530196	118.6917829	4.295602877	114.8035611	105.946309	123.6608131	4.519006168	0.02%	State
	Idaho	16	2012	2012	659	607777	108.4279267	100.1493721	116.7064813	4.223752348	111.0815919	102.5026846	119.6604993	4.376993551	0.02%	State
	Idaho	16	2013	2013	640	619581	103.2956143	95.29270366	111.2985249	4.083117668	103.7073901	95.5701883	111.844592	4.151633589	0.02%	State
	Idaho	16	2014	2014	660	632182	104.4003151	96.43531266	112.3653175	4.063776754	103.1463192	95.1694246	111.1232138	4.069844182	0.02%	State
	Idaho	16	2015	2015	740	645846	114.5783979	106.322906	122.8338899	4.211985677	113.1028162	104.8361476	121.3694848	4.217688062	0.03%	State
	Idaho	16	2016	2016	712	661848	107.5775707	99.67555645	115.4795849	4.031639913	106.511676	98.56318216	114.4601699	4.055354016	0.02%	State
	Idaho	16	2017	2017	738	676020	109.1683678	101.2920232	117.0447124	4.018543152	106.5036531	98.69083526	114.3164709	3.986131538	0.02%	State
	Illinois	17	1999	1999	10126	4113233	246.1810454	241.3860111	250.9760798	2.44644609	243.4998773	238.7566742	248.2430805	2.420001603	0.34%	State
	Illinois	17	2000	2000	9577	4167400	229.8075539	225.2049285	234.4101792	2.348278254	228.2841398	223.7110251	232.8572544	2.333221763	0.32%	State
	Illinois	17	2001	2001	8874	4258135	208.4010958	204.0650251	212.7371665	2.212280982	209.1311771	204.7779775	213.4843768	2.221020236	0.30%	State
	Illinois	17	2002	2002	8695	4333558	200.6434436	196.4260294	204.8608577	2.151741914	202.9914031	198.721345	207.2614612	2.178601058	0.29%	State
	Illinois	17	2003	2003	8112	4413974	183.7799679	179.78061	187.7793258	2.040488729	187.0182235	182.9435493	191.0928978	2.078915421	0.27%	State
	Illinois	17	2004	2004	7440	4490780	165.6727784	161.9081618	169.4373951	1.920722783	169.4854821	165.6275637	173.3434005	1.968325726	0.25%	State
	Illinois	17	2005	2005	7098	4573705	155.1914695	151.5810645	158.8018745	1.842043356	159.3775015	155.6603645	163.0946385	1.896498464	0.24%	State
	Illinois	17	2006	2006	6716	4651583	144.3809559	140.9278441	147.8340677	1.761791738	148.8168709	145.2448477	152.3888941	1.822460833	0.23%	State
	Illinois	17	2007	2007	6007	4732104	126.9414197	123.7312307	130.1516087	1.637851547	130.9292818	127.6028227	134.255741	1.697173028	0.20%	State
	Illinois	17	2008	2008	6028	4810438	125.3108345	122.1474056	128.4742633	1.613994314	129.3738876	126.0897629	132.6580123	1.675573835	0.20%	State
	Illinois	17	2009	2009	5651	4892121	115.5122696	112.5005015	118.5240378	1.536616398	119.5949689	116.4543235	122.7356143	1.602370115	0.19%	State
	Illinois	17	2010	2010	5420	4953299	109.4220236	106.5088848	112.3351623	1.486295281	113.163275	110.1250892	116.2014608	1.550094808	0.18%	State
	Illinois	17	2011	2011	5307	5028888	105.5302882	102.6910054	108.369571	1.448613674	108.4713015	105.522601	111.4200019	1.504438999	0.18%	State
	Illinois	17	2012	2012	5208	5076401	102.5923681	99.80601829	105.3787179	1.421607044	104.6404334	101.7656943	107.5151725	1.466703617	0.18%	State
	Illinois	17	2013	2013	5021	5129005	97.89423095	95.18642175	100.6020401	1.381535307	99.18161405	96.4040174	101.9592107	1.417141148	0.17%	State
	Illinois	17	2014	2014	4906	5179195	94.72514551	92.07446381	97.37582722	1.352388625	95.30475634	92.60267165	98.00684103	1.378614639	0.17%	State
	Illinois	17	2015	2015	4708	5221317	90.16882139	87.59312756	92.74451522	1.314129504	89.66531156	87.06738858	92.26323453	1.325470906	0.16%	State
	Illinois	17	2016	2016	4759	5240131	90.81834023	88.23803086	93.3986496	1.316484373	90.32380323	87.71964281	92.92796364	1.328653273	0.16%	State
	Illinois	17	2017	2017	4591	5294494	86.71272458	84.2043912	89.22105796	1.279761928	84.31760522	81.84532785	86.7898826	1.261366009	0.16%	State
	Indiana	18	1999	1999	4783	2069615	231.1057854	224.5561564	237.6554143	3.341647434	232.3087918	225.7245395	238.8930441	3.35931241	0.16%	State
	Indiana	18	2000	2000	4718	2099540	224.7158901	218.3036336	231.1281466	3.271559439	227.0718952	220.5920869	233.5517036	3.306024654	0.16%	State
	Indiana	18	2001	2001	4285	2150369	199.2681256	193.3016414	205.2346098	3.044124585	203.3132078	197.224718	209.4016977	3.106372375	0.14%	State
	Indiana	18	2002	2002	4206	2193355	191.7610236	185.9656455	197.5564018	2.956825569	197.1048351	191.144932	203.0647382	3.040766872	0.14%	State
	Indiana	18	2003	2003	3990	2240275	178.1031347	172.576749	183.6295203	2.819584506	183.7770891	178.069548	189.4846302	2.912010759	0.13%	State
	Indiana	18	2004	2004	3631	2283527	159.0084111	153.8363572	164.180465	2.638803026	165.0002731	159.6259886	170.3745577	2.741981901	0.12%	State
	Indiana	18	2005	2005	3424	2333135	146.7553313	141.8396573	151.6710054	2.507996981	152.8943642	147.762838	158.0258903	2.618125586	0.12%	State
	Indiana	18	2006	2006	3442	2385303	144.3003258	139.4795387	149.1211129	2.459585242	150.3652653	145.3281366	155.4023939	2.569963597	0.12%	State
	Indiana	18	2007	2007	3160	2433233	129.8683685	125.3402695	134.3964676	2.310254599	135.2441604	130.5117231	139.9765977	2.414508832	0.11%	State
	Indiana	18	2008	2008	3169	2479184	127.8243164	123.3738202	132.2748125	2.270661306	132.4969926	127.8627585	137.1312266	2.364405109	0.11%	State
	Indiana	18	2009	2009	2942	2524254	116.5492855	112.3377123	120.7608586	2.148761832	121.6215387	117.2015709	126.0415066	2.255085637	0.10%	State
	Indiana	18	2010	2010	2912	2557019	113.882611	109.746256	118.0189659	2.110385189	118.4501313	114.1168065	122.7834562	2.210880035	0.10%	State
	Indiana	18	2011	2011	3070	2596450	118.2383639	114.0557739	122.4209539	2.133974492	121.3140442	116.9829767	125.6451118	2.209728338	0.10%	State
	Indiana	18	2012	2012	3169	2622080	120.8582499	116.6502933	125.0662065	2.146916638	123.5839514	119.2376543	127.9302484	2.217498506	0.11%	State
	Indiana	18	2013	2013	2912	2649423	109.910724	105.9186328	113.9028152	2.036781226	111.9317916	107.821435	116.0421483	2.097120724	0.10%	State
	Indiana	18	2014	2014	2826	2674937	105.647348	101.7521584	109.5425375	1.987341588	105.4453777	101.510421	109.3803343	2.00763095	0.10%	State
	Indiana	18	2015	2015	2912	2700865	107.8173104	103.9012545	111.7333663	1.997987691	107.0621892	103.1222414	111.0021369	2.010177424	0.10%	State
	Indiana	18	2016	2016	3003	2721776	110.3323712	106.3861506	114.2785918	2.013377847	109.7241518	105.7449061	113.7033976	2.030227424	0.10%	State
	Indiana	18	2017	2017	2961	2749953	107.6745675	103.7961907	111.5529444	1.97876369	105.2525311	101.4078972	109.097165	1.961547888	0.10%	State
	Iowa	19	1999	1999	2572	1075321	239.1843924	229.940531	248.4282538	4.716255828	207.029052	198.960936	215.0971679	4.116385681	0.09%	State
	Iowa	19	2000	2000	2552	1086419	234.9001628	225.7863721	244.0139536	4.649893251	204.8897416	196.8737589	212.9057243	4.089787068	0.09%	State
	Iowa	19	2001	2001	2401	1106837	216.9244433	208.2474655	225.601421	4.427029454	190.2554287	182.579558	197.9312994	3.916260555	0.08%	State
	Iowa	19	2002	2002	2264	1123581	201.4986013	193.1983758	209.7988269	4.234808974	177.6630234	170.2832883	185.0427586	3.765171012	0.08%	State
	Iowa	19	2003	2003	2085	1141424	182.6665639	174.8257327	190.507395	4.000424052	162.5733969	155.5334929	169.6133009	3.59178777	0.07%	State
	Iowa	19	2004	2004	1905	1160198	164.1961114	156.8226493	171.5695734	3.76197043	147.2861532	140.6153378	153.9569687	3.403477266	0.06%	State
	Iowa	19	2005	2005	1880	1179664	159.3674131	152.1633639	166.5714623	3.675535303	143.7326109	137.1739266	150.2912952	3.346267516	0.06%	State
	Iowa	19	2006	2006	1739	1200786	144.8218084	138.0150514	151.6285654	3.472835203	131.6651246	125.4167134	137.9135358	3.187964902	0.06%	State
	Iowa	19	2007	2007	1634	1220095	133.9239977	127.4303541	140.4176413	3.313083478	122.320995	116.3272992	128.3146908	3.058008061	0.06%	State
	Iowa	19	2008	2008	1821	1237474	147.1546069	140.3957234	153.9134904	3.448409953	133.6659541	127.4571345	139.8747737	3.167765085	0.06%	State
	Iowa	19	2009	2009	1672	1253785	133.3561974	126.9639859	139.748409	3.261332413	123.4503267	117.4646232	129.4360301	3.053930331	0.06%	State
	Iowa	19	2010	2010	1466	1265364	115.8559908	109.9252686	121.786713	3.025878675	107.1159753	101.561422	112.6705286	2.833955776	0.05%	State
	Iowa	19	2011	2011	1381	1278836	107.9888273	102.293246	113.6844087	2.905908838	98.6637091	93.37997051	103.9474477	2.695784998	0.05%	State
	Iowa	19	2012	2012	1395	1287474	108.3517026	102.6657308	114.0376745	2.901006063	98.69654599	93.43650355	103.9565884	2.683695123	0.05%	State
	Iowa	19	2013	2013	1411	1296826	108.804111	103.1268629	114.481359	2.896555123	98.34945885	93.13016821	103.5687495	2.66290339	0.05%	State
	Iowa	19	2014	2014	1379	1305222	105.652525	100.0761263	111.2289237	2.845101389	93.53924705	88.51730407	98.56119003	2.562215807	0.05%	State
	Iowa	19	2015	2015	1294	1315019	98.40162005	93.04005991	103.7631802	2.735489867	88.31007884	83.41387202	93.20628565	2.498064703	0.04%	State
	Iowa	19	2016	2016	1216	1319957	92.12421314	86.94620087	97.30222541	2.641842995	82.13226031	77.43636786	86.82815276	2.395863495	0.04%	State
	Iowa	19	2017	2017	1187	1324495	89.61906236	84.5206952	94.71742952	2.601207732	80.72877193	76.04564344	85.41190041	2.389351268	0.04%	State
	Kansas	20	1999	1999	1872	918565	203.7961385	194.5640683	213.0282088	4.710239918	186.5818139	178.0874696	195.0761582	4.333849134	0.06%	State
	Kansas	20	2000	2000	1770	930629	190.1939441	181.3332831	199.0546051	4.520745424	175.324983	167.1160044	183.5339616	4.188254388	0.06%	State
	Kansas	20	2001	2001	1719	952501	180.4722515	171.9406891	189.0038138	4.352837938	168.4614894	160.4598443	176.4631346	4.082472012	0.06%	State
	Kansas	20	2002	2002	1646	970867	169.5391851	161.3486694	177.7297008	4.178834542	160.4185375	152.635226	168.2018489	3.971077264	0.06%	State
	Kansas	20	2003	2003	1559	989613	157.5363299	149.7162041	165.3564556	3.989860081	150.252762	142.7593332	157.7461909	3.823177977	0.05%	State
	Kansas	20	2004	2004	1296	1008113	128.5570169	121.5578016	135.5562323	3.571028248	124.1143959	117.3254284	130.9033634	3.463758938	0.04%	State
	Kansas	20	2005	2005	1239	1028403	120.4780616	113.7695158	127.1866074	3.422727453	115.5579552	109.0862096	122.0297008	3.301911028	0.04%	State
	Kansas	20	2006	2006	1218	1047516	116.2750736	109.7449854	122.8051618	3.331677677	113.1674835	106.7703376	119.5646294	3.26384995	0.04%	State
	Kansas	20	2007	2007	1054	1067394	98.74516814	92.78372207	104.7066142	3.041554118	96.26042933	90.40171018	102.1191485	2.989142421	0.04%	State
	Kansas	20	2008	2008	1068	1083861	98.53662047	92.6268841	104.4463568	3.01517162	96.9003693	91.04102166	102.7597169	2.989463081	0.04%	State
	Kansas	20	2009	2009	1030	1101641	93.49688329	87.78690321	99.20686336	2.913255141	92.0105501	86.33907138	97.68202881	2.89361159	0.03%	State
	Kansas	20	2010	2010	1018	1113627	91.41301351	85.79749054	97.02853649	2.865062743	89.16642939	83.63282247	94.7000363	2.823268834	0.03%	State
	Kansas	20	2011	2011	1016	1127715	90.09368502	84.55376406	95.63360597	2.826490284	86.41722747	81.03535831	91.79909664	2.745851613	0.03%	State
	Kansas	20	2012	2012	976	1134170	86.05411887	80.65524944	91.45298831	2.754525221	83.42351224	78.12098679	88.72603769	2.705370128	0.03%	State
	Kansas	20	2013	2013	883	1138378	77.56650252	72.45027406	82.68273097	2.610320642	74.72903961	69.72995026	79.72812896	2.55055579	0.03%	State
	Kansas	20	2014	2014	858	1146660	74.82601643	69.81916099	79.83287187	2.554518081	69.96479929	65.2130536	74.71654498	2.424360048	0.03%	State
	Kansas	20	2015	2015	863	1154505	74.75065071	69.7633489	79.73795253	2.544541742	69.80185112	65.06832837	74.53537387	2.415062628	0.03%	State
	Kansas	20	2016	2016	864	1163510	74.25806396	69.30649511	79.20963281	2.526310639	69.65745432	64.93078659	74.38412205	2.411565166	0.03%	State
	Kansas	20	2017	2017	869	1168762	74.35217777	69.40861701	79.29573854	2.522224879	68.9592016	64.2926769	73.6257263	2.380879949	0.03%	State
	Kentucky	21	1999	1999	4324	1409744	306.7223553	297.5799881	315.8647224	4.664473046	316.3098457	306.8702955	325.7493959	4.81609706	0.15%	State
	Kentucky	21	2000	2000	3977	1434320	277.2742484	268.656619	285.8918778	4.396749686	287.6041909	278.6550756	296.5533062	4.565875135	0.13%	State
	Kentucky	21	2001	2001	3982	1468466	271.167327	262.7447924	279.5898616	4.297211529	284.6709389	275.8161131	293.5257647	4.517768276	0.13%	State
	Kentucky	21	2002	2002	3712	1498954	247.6393538	239.672777	255.6059307	4.064580024	262.8389401	254.3638829	271.3139973	4.324008773	0.13%	State
	Kentucky	21	2003	2003	3647	1533297	237.8534622	230.1338112	245.5731132	3.938597453	253.3833749	245.1322852	261.6344645	4.209739628	0.12%	State
	Kentucky	21	2004	2004	3273	1562859	209.4238828	202.2490914	216.5986741	3.660607832	224.596896	216.8711344	232.3226576	3.941715109	0.11%	State
	Kentucky	21	2005	2005	3339	1600769	208.5872478	201.5120983	215.6623972	3.609770108	223.6732464	216.0524531	231.2940397	3.888159852	0.11%	State
	Kentucky	21	2006	2006	3272	1640374	199.466707	192.6320009	206.301413	3.48709493	214.1130472	206.7406696	221.4854248	3.761417129	0.11%	State
	Kentucky	21	2007	2007	3009	1672006	179.963469	173.5331972	186.3937409	3.280750943	192.3604554	185.4467479	199.2741629	3.527401797	0.10%	State
	Kentucky	21	2008	2008	3223	1707384	188.7683146	182.2512051	195.285424	3.325055858	201.6946664	194.6836881	208.7056447	3.577029722	0.11%	State
	Kentucky	21	2009	2009	3148	1736638	181.2697868	174.9374481	187.6021255	3.230785032	192.7701485	185.9833796	199.5569175	3.462637227	0.11%	State
	Kentucky	21	2010	2010	2703	1760317	153.5518887	147.7630931	159.3406842	2.953467116	163.6372303	157.4134822	169.8609784	3.175381687	0.09%	State
	Kentucky	21	2011	2011	2733	1789875	152.6922271	146.9675211	158.4169331	2.920768349	161.2815401	155.1745957	167.3884844	3.115787952	0.09%	State
	Kentucky	21	2012	2012	2813	1804492	155.8887487	150.1279066	161.6495909	2.939205185	162.3057545	156.2405739	168.3709351	3.094479893	0.10%	State
	Kentucky	21	2013	2013	2685	1825524	147.0810573	141.5176524	152.6444622	2.838471893	151.9774678	146.159437	157.7954986	2.968383054	0.09%	State
	Kentucky	21	2014	2014	2653	1843569	143.9056526	138.4296291	149.381676	2.793889517	147.2310679	141.5585026	152.9036332	2.894165984	0.09%	State
	Kentucky	21	2015	2015	2644	1862222	141.9809239	136.5689543	147.3928934	2.76120895	143.8263272	138.2671143	149.38554	2.836333089	0.09%	State
	Kentucky	21	2016	2016	2730	1878039	145.3643934	139.9114274	150.8173594	2.7821255	144.9143284	139.3989697	150.429687	2.813958481	0.09%	State
	Kentucky	21	2017	2017	2637	1893998	139.2292917	133.9151685	144.5434149	2.711287357	138.1950386	132.8404611	143.5496162	2.731927322	0.09%	State
	Louisiana	22	1999	1999	3413	1457626	234.1478541	226.2922768	242.0034315	4.007947627	244.2691811	236.0577763	252.4805859	4.189492245	0.12%	State
	Louisiana	22	2000	2000	3304	1482248	222.9046691	215.3039407	230.5053976	3.877922686	233.2168645	225.2512775	241.1824515	4.064075	0.11%	State
	Louisiana	22	2001	2001	3341	1519009	219.9460306	212.4878317	227.4042295	3.805203528	233.8772216	225.9292119	241.8252313	4.055106974	0.11%	State
	Louisiana	22	2002	2002	3366	1553494	216.6728677	209.3529947	223.9927408	3.734629089	231.4867087	223.6420295	239.3313879	4.002387344	0.11%	State
	Louisiana	22	2003	2003	3373	1588618	212.3229121	205.1574408	219.4883835	3.655852721	228.2912824	220.5552834	236.0272814	3.946938263	0.11%	State
	Louisiana	22	2004	2004	2995	1621888	184.661333	178.0477985	191.2748675	3.374252302	199.5081036	192.3286443	206.687563	3.662989462	0.10%	State
	Louisiana	22	2005	2005	2933	1658841	176.8101946	170.4112648	183.2091243	3.264760074	191.2010916	184.2420836	198.1600995	3.550514266	0.10%	State
	Louisiana	22	2006	2006	2610	1612182	161.8923918	155.6813814	168.1034022	3.168882862	174.3045109	167.5698617	181.0391601	3.436045498	0.09%	State
	Louisiana	22	2007	2007	2312	1650126	140.1105128	134.3992403	145.8217852	2.913914521	150.5315241	144.3471586	156.7158897	3.155288531	0.08%	State
	Louisiana	22	2008	2008	2305	1687970	136.5545596	130.9797914	142.1293278	2.84426948	146.9840883	140.9333197	153.0348568	3.087126813	0.08%	State
	Louisiana	22	2009	2009	2074	1722585	120.4004447	115.2186549	125.5822344	2.643770272	129.0172707	123.4111427	134.6233987	2.860269386	0.07%	State
	Louisiana	22	2010	2010	2052	1747794	117.4051404	112.3252481	122.4850327	2.59178179	126.2143494	120.6946395	131.7340594	2.816178558	0.07%	State
	Louisiana	22	2011	2011	1894	1778069	106.5200507	101.7227444	111.317357	2.447605256	113.4091789	108.2423916	118.5759661	2.636115935	0.06%	State
	Louisiana	22	2012	2012	1737	1795771	96.72725531	92.17836959	101.276141	2.320860063	100.694678	95.89863248	105.4907235	2.446962	0.06%	State
	Louisiana	22	2013	2013	1786	1814572	98.42541382	93.860605	102.9902226	2.328984092	102.2743643	97.46730633	107.0814224	2.452580618	0.06%	State
	Louisiana	22	2014	2014	1828	1834014	99.67208538	95.10287115	104.2412996	2.331231749	102.452645	97.68945841	107.2158316	2.43019724	0.06%	State
	Louisiana	22	2015	2015	1732	1853227	93.45859951	89.05709252	97.86010651	2.245666834	94.5643467	90.04154115	99.08715225	2.307553852	0.06%	State
	Louisiana	22	2016	2016	1651	1869281	88.32272944	84.06228391	92.58317496	2.173696694	89.42867764	85.04422724	93.81312804	2.23696449	0.06%	State
	Louisiana	22	2017	2017	1447	1882648	76.85982722	72.89958993	80.82006452	2.020529234	76.27311621	72.27804386	80.26818856	2.038302219	0.05%	State
	Maine	23	1999	1999	926	487844	189.8147769	177.5888837	202.04067	6.237700599	185.9025857	173.9244864	197.8806851	6.111275197	0.03%	State
	Maine	23	2000	2000	879	499185	176.0870218	164.4460569	187.7279868	5.939267839	173.4979044	162.0247699	184.9710389	5.853640053	0.03%	State
	Maine	23	2001	2001	836	514316	162.5459834	151.5273134	173.5646534	5.621770388	161.9271609	150.9469454	172.9073764	5.602150763	0.03%	State
	Maine	23	2002	2002	804	527693	152.3613161	141.8295123	162.89312	5.373369318	153.0031039	142.4222748	163.583933	5.398382183	0.03%	State
	Maine	23	2003	2003	782	541204	144.4926497	134.3652384	154.6200611	5.167046605	146.0118984	135.7702945	156.2535023	5.225308112	0.03%	State
	Maine	23	2004	2004	706	554198	127.3912934	117.9942016	136.7883851	4.794434572	129.565365	119.9954925	139.1352376	4.882588029	0.02%	State
	Maine	23	2005	2005	680	566535	120.0278888	111.0062844	129.0494933	4.602859421	122.4538283	113.2305902	131.6770665	4.705733754	0.02%	State
	Maine	23	2006	2006	644	579636	111.1042102	102.5230966	119.6853239	4.378119213	113.128404	104.3629647	121.8938432	4.472162894	0.02%	State
	Maine	23	2007	2007	627	592028	105.907153	97.61728544	114.1970206	4.229524288	107.9109569	99.43168553	116.3902283	4.326158873	0.02%	State
	Maine	23	2008	2008	595	604107	98.4924856	90.57840105	106.4065702	4.037798244	100.2159569	92.12797036	108.3039434	4.126523727	0.02%	State
	Maine	23	2009	2009	564	614021	91.85353595	84.27278204	99.43428987	3.867731588	93.21437417	85.47840602	100.9503423	3.946922524	0.02%	State
	Maine	23	2010	2010	588	621756	94.5708606	86.92678894	102.2149323	3.900036559	95.69490805	87.9111378	103.4786783	3.971311354	0.02%	State
	Maine	23	2011	2011	546	630920	86.54029037	79.28126861	93.79931213	3.703582529	87.46548762	80.07200844	94.85896681	3.772183256	0.02%	State
	Maine	23	2012	2012	507	637916	79.47754877	72.55929392	86.39580361	3.52972186	79.08058364	72.13503155	86.02613572	3.543649024	0.02%	State
	Maine	23	2013	2013	604	644537	93.71067914	86.23713356	101.1842247	3.813033457	92.75489394	85.28447819	100.2253097	3.811436604	0.02%	State
	Maine	23	2014	2014	520	650392	79.95178293	73.07979239	86.82377346	3.506117619	78.78309547	71.92633042	85.63986052	3.498349516	0.02%	State
	Maine	23	2015	2015	529	654897	80.77606097	73.89253577	87.65958616	3.512002651	78.188015	71.43499956	84.94103044	3.445416041	0.02%	State
	Maine	23	2016	2016	509	658721	77.27095386	70.55800323	83.9839045	3.424974814	73.58262666	67.09828122	80.06697209	3.308339508	0.02%	State
	Maine	23	2017	2017	444	663864	66.88116843	60.66005045	73.10228642	3.174039789	63.61857499	57.61216162	69.62498835	3.064496615	0.02%	State
	Maryland	24	1999	1999	3313	1788494	185.2396486	178.9318284	191.5474687	3.218275584	204.3979821	197.4175921	211.378372	3.561423452	0.11%	State
	Maryland	24	2000	2000	3248	1824715	178.0004001	171.8787424	184.1220577	3.123294728	198.086531	191.2547263	204.9183357	3.485614638	0.11%	State
	Maryland	24	2001	2001	3208	1885623	170.1294479	164.2421179	176.016778	3.003739827	190.6374601	184.0224979	197.2524224	3.374980737	0.11%	State
	Maryland	24	2002	2002	3041	1936802	157.0114033	151.430827	162.5919797	2.847232846	176.3668513	170.0773942	182.6563084	3.208906694	0.10%	State
	Maryland	24	2003	2003	3101	1986389	156.1124231	150.61774	161.6071062	2.803409764	175.2692726	169.0764582	181.462087	3.159599173	0.10%	State
	Maryland	24	2004	2004	2696	2035123	132.4735655	127.4729282	137.4742027	2.551345542	149.3638099	143.7013926	155.0262272	2.888988418	0.09%	State
	Maryland	24	2005	2005	2633	2081984	126.4659094	121.6352757	131.2965432	2.464609067	142.9000787	137.4184319	148.3817254	2.796758546	0.09%	State
	Maryland	24	2006	2006	2418	2125058	113.7851296	109.2497522	118.320507	2.313968062	127.6262121	122.5102587	132.7421655	2.610180301	0.08%	State
	Maryland	24	2007	2007	2353	2167457	108.5604005	104.1739166	112.9468845	2.238002015	121.2555737	116.3244697	126.1866777	2.515869383	0.08%	State
	Maryland	24	2008	2008	2262	2212915	102.218115	98.00563709	106.430593	2.149223436	113.4281938	108.7173743	118.1390132	2.40347932	0.08%	State
	Maryland	24	2009	2009	2093	2266478	92.34592173	88.38962208	96.30222139	2.01852023	101.639062	97.24284352	106.0352806	2.242968629	0.07%	State
	Maryland	24	2010	2010	2019	2305614	87.56886452	83.74909085	91.38863819	1.948864115	96.82908434	92.55751885	101.1006498	2.179370147	0.07%	State
	Maryland	24	2011	2011	2010	2356575	85.2932752	81.56444305	89.02210734	1.902465381	93.65140308	89.50439692	97.79840925	2.115819471	0.07%	State
	Maryland	24	2012	2012	1880	2395766	78.47177062	74.92453041	82.01901083	1.809816433	84.8086883	80.9192779	88.69809871	1.984393065	0.06%	State
	Maryland	24	2013	2013	1828	2432462	75.15019762	71.70512721	78.59526803	1.757688986	80.18419585	76.45202983	83.91636187	1.904166337	0.06%	State
	Maryland	24	2014	2014	1655	2465378	67.12966531	63.89543045	70.36390017	1.650119828	71.25636135	67.76996156	74.74276114	1.778775401	0.06%	State
	Maryland	24	2015	2015	1636	2499611	65.45018405	62.2786068	68.6217613	1.618151658	68.72400688	65.34058432	72.10742945	1.726236003	0.06%	State
	Maryland	24	2016	2016	1601	2525024	63.40533793	60.29944681	66.51122905	1.584638326	65.43435079	62.17845699	68.69024458	1.661170303	0.05%	State
	Maryland	24	2017	2017	1610	2556655	62.97290796	59.89683323	66.04898269	1.569425883	64.73222795	61.52405347	67.94040242	1.636823712	0.05%	State
	Massachusetts	25	1999	1999	4129	2242717	184.1070452	178.4913434	189.722747	2.865153976	171.9245089	166.6700398	177.178978	2.680851571	0.14%	State
	Massachusetts	25	2000	2000	3882	2279922	170.2689829	164.9126958	175.62527	2.732799542	160.0520719	155.0061224	165.0980214	2.574464015	0.13%	State
	Massachusetts	25	2001	2001	3768	2330044	161.7136844	156.5501462	166.8772226	2.634458277	153.8396086	148.9158864	158.7633307	2.512103155	0.13%	State
	Massachusetts	25	2002	2002	3676	2370944	155.0437294	150.0315971	160.0558617	2.557210359	148.2249219	143.4205204	153.0293234	2.451225235	0.12%	State
	Massachusetts	25	2003	2003	3586	2410696	148.7537209	143.8849564	153.6224854	2.484063511	142.8961148	138.202347	147.5898827	2.39477951	0.12%	State
	Massachusetts	25	2004	2004	3225	2448047	131.7376668	127.1909157	136.2844179	2.319770963	127.2608988	122.8493598	131.6724377	2.250785195	0.11%	State
	Massachusetts	25	2005	2005	3019	2486934	121.394456	117.0641023	125.7248097	2.20936412	117.964391	113.731124	122.1976581	2.15983013	0.10%	State
	Massachusetts	25	2006	2006	2513	2526951	99.44791173	95.55964997	103.3361735	1.983807024	96.42059299	92.62319352	100.2179925	1.937448707	0.09%	State
	Massachusetts	25	2007	2007	2400	2573160	93.27053118	89.53893276	97.0021296	1.903876745	90.49694713	86.84460082	94.14929344	1.863441996	0.08%	State
	Massachusetts	25	2008	2008	2548	2622996	97.14082675	93.36894425	100.9127092	1.924429845	94.38045389	90.68070441	98.08020337	1.887627287	0.09%	State
	Massachusetts	25	2009	2009	2259	2678267	84.34558616	80.86733998	87.82383234	1.774615397	82.61083047	79.16623532	86.05542562	1.757446505	0.08%	State
	Massachusetts	25	2010	2010	2201	2718528	80.96293288	77.5804759	84.34538987	1.725743359	79.31860399	75.96451017	82.6726978	1.711272357	0.07%	State
	Massachusetts	25	2011	2011	2021	2769344	72.97757158	69.79584892	76.15929425	1.623327892	71.4069506	68.24792571	74.56597549	1.611747393	0.07%	State
	Massachusetts	25	2012	2012	1939	2813560	68.91624845	65.84871862	71.98377829	1.56506624	67.34382382	64.29899138	70.38865627	1.55348594	0.07%	State
	Massachusetts	25	2013	2013	2012	2852385	70.53746251	67.45525471	73.61967031	1.572555002	68.54167199	65.49588085	71.58746313	1.553975072	0.07%	State
	Massachusetts	25	2014	2014	1906	2888146	65.99389366	63.03112068	68.95666664	1.511618869	63.95830594	61.03646781	66.88014406	1.490733738	0.06%	State
	Massachusetts	25	2015	2015	1857	2928369	63.41413941	60.52986735	66.29841146	1.471567376	61.40957164	58.56482259	64.25432069	1.451402576	0.06%	State
	Massachusetts	25	2016	2016	1814	2952084	61.44811598	58.62033348	64.27589847	1.442746171	59.25390967	56.4776385	62.03018084	1.416464882	0.06%	State
	Massachusetts	25	2017	2017	1698	2985033	56.88379324	54.17811732	59.58946917	1.380446902	54.53839161	51.89805456	57.17872865	1.347110736	0.06%	State
	Michigan	26	1999	1999	7194	3394605	211.9245096	207.0272623	216.821757	2.498595596	217.9206744	212.8819293	222.9594194	2.570788282	0.24%	State
	Michigan	26	2000	2000	6895	3449996	199.8553042	195.1378834	204.572725	2.406847333	206.6191391	201.7398428	211.4984354	2.489436882	0.23%	State
	Michigan	26	2001	2001	6414	3536662	181.3574495	176.9190438	185.7958551	2.264492683	188.8195939	184.1964317	193.4427562	2.35875625	0.22%	State
	Michigan	26	2002	2002	6211	3611367	171.984736	167.7074803	176.2619916	2.182273301	179.861606	175.3851592	184.3380529	2.283901438	0.21%	State
	Michigan	26	2003	2003	5837	3687068	158.3100719	154.2487279	162.3714158	2.072114259	165.9900002	161.7273303	170.2526701	2.174831572	0.20%	State
	Michigan	26	2004	2004	5161	3759821	137.2671731	133.5221385	141.0122077	1.910731926	144.3932738	140.4480937	148.3384539	2.012846992	0.17%	State
	Michigan	26	2005	2005	4990	3829044	130.3197352	126.7038387	133.9356316	1.844845138	137.124075	133.3112854	140.9368645	1.94530078	0.17%	State
	Michigan	26	2006	2006	4702	3898237	120.6186284	117.1709309	124.0663258	1.759029298	126.3748092	122.7521629	129.9974555	1.848288941	0.16%	State
	Michigan	26	2007	2007	4553	3962778	114.8941475	111.5567714	118.2315236	1.702742915	119.8948775	116.3997285	123.3900266	1.783239307	0.15%	State
	Michigan	26	2008	2008	4508	4020434	112.1271982	108.853979	115.4004174	1.670009788	116.725726	113.30414	120.147312	1.745707127	0.15%	State
	Michigan	26	2009	2009	4080	4079968	100.0007843	96.93226123	103.0693074	1.565573007	103.8082982	100.6045669	107.0120295	1.634556803	0.14%	State
	Michigan	26	2010	2010	4021	4123560	97.51282872	94.49877638	100.5268811	1.537781806	100.2732582	97.15211665	103.3943998	1.592419181	0.14%	State
	Michigan	26	2011	2011	3965	4175319	94.96280404	92.00691583	97.91869225	1.50810623	96.99811453	93.95056351	100.0456655	1.554872965	0.13%	State
	Michigan	26	2012	2012	3735	4218234	88.54416327	85.70447474	91.38385179	1.448820676	90.11472072	87.19370211	93.03573933	1.490315619	0.13%	State
	Michigan	26	2013	2013	3625	4256915	85.15556453	82.38342493	87.92770414	1.414356944	85.21014508	82.40207112	88.01821904	1.432690796	0.12%	State
	Michigan	26	2014	2014	3693	4292184	86.04011384	83.26508569	88.815142	1.415830692	85.67237059	82.87193688	88.47280431	1.428792712	0.12%	State
	Michigan	26	2015	2015	3603	4328985	83.22967162	80.51196782	85.94737542	1.386583571	82.09148238	79.37217319	84.81079157	1.387402649	0.12%	State
	Michigan	26	2016	2016	3477	4352627	79.88279262	77.22753316	82.53805208	1.354724215	78.54303646	75.89271408	81.19335883	1.352205292	0.12%	State
	Michigan	26	2017	2017	3467	4389918	78.97641824	76.347503	81.60533348	1.341283286	76.59892849	74.01242316	79.18543383	1.319645578	0.12%	State
	Minnesota	27	1999	1999	2339	1631473	143.3673741	137.5571713	149.1775769	2.964389184	138.1059634	132.492114	143.7198127	2.864208845	0.08%	State
	Minnesota	27	2000	2000	2215	1664831	133.0465375	127.5057335	138.5873414	2.826940783	128.9432104	123.5555151	134.3309057	2.748824134	0.07%	State
	Minnesota	27	2001	2001	1971	1718277	114.7079313	109.6437854	119.7720771	2.583747892	112.7429924	107.7457974	117.7401873	2.549589264	0.07%	State
	Minnesota	27	2002	2002	1851	1762457	105.0238389	100.2392927	109.8083851	2.44109499	104.0820422	99.3194841	108.8446003	2.42987657	0.06%	State
	Minnesota	27	2003	2003	1772	1807982	98.00982532	93.44636974	102.5732809	2.328293664	97.7222966	93.14828372	102.2963095	2.333680039	0.06%	State
	Minnesota	27	2004	2004	1553	1853648	83.78073939	79.61382543	87.94765334	2.125976506	83.93750936	79.7390725	88.13594621	2.14205962	0.05%	State
	Minnesota	27	2005	2005	1504	1899875	79.16310284	75.16222803	83.16397764	2.041262655	80.55693965	76.45912913	84.65475016	2.090719649	0.05%	State
	Minnesota	27	2006	2006	1279	1950643	65.56812292	61.97465684	69.161589	1.833401062	66.66087856	62.97929623	70.34246089	1.878358332	0.04%	State
	Minnesota	27	2007	2007	1226	1998199	61.3552504	57.92075793	64.78974288	1.752292079	62.24463666	58.72914703	65.76012628	1.793617157	0.04%	State
	Minnesota	27	2008	2008	1237	2044909	60.49168936	57.12062585	63.86275287	1.719930363	61.79118988	58.31448838	65.26789139	1.773827297	0.04%	State
	Minnesota	27	2009	2009	1228	2089226	58.77774831	55.4902175	62.06527913	1.677311643	59.82622037	56.44475243	63.20768831	1.725238745	0.04%	State
	Minnesota	27	2010	2010	1089	2120383	51.35864606	48.30825375	54.40903837	1.556322608	51.96954129	48.84731881	55.09176376	1.592970651	0.04%	State
	Minnesota	27	2011	2011	1091	2162731	50.44547843	47.45207024	53.43888661	1.527249072	51.19088948	48.11091528	54.27086369	1.57141541	0.04%	State
	Minnesota	27	2012	2012	1097	2192301	50.03874924	47.07760745	52.99989103	1.510786627	50.45030763	47.42239485	53.47822042	1.544853463	0.04%	State
	Minnesota	27	2013	2013	1054	2223334	47.40628264	44.54426921	50.26829607	1.460210934	46.92817681	44.05182772	49.80452591	1.467525049	0.04%	State
	Minnesota	27	2014	2014	1067	2250471	47.41229725	44.5674113	50.2571832	1.451472422	46.43853742	43.61064012	49.26643473	1.442804747	0.04%	State
	Minnesota	27	2015	2015	977	2278068	42.88721847	40.19793446	45.57650248	1.372083679	41.69567798	39.04076047	44.3505955	1.354549752	0.03%	State
	Minnesota	27	2016	2016	968	2298959	42.10601407	39.45347051	44.75855763	1.353338549	40.68713132	38.08330948	43.29095316	1.328480531	0.03%	State
	Minnesota	27	2017	2017	946	2320923	40.75964606	38.16223367	43.35705844	1.325210401	39.49369685	36.93575857	42.05163513	1.305070551	0.03%	State
	Mississippi	28	1999	1999	2551	935733	272.6205018	262.0411428	283.1998608	5.397632145	272.1149517	261.5472937	282.6826097	5.391662234	0.09%	State
	Mississippi	28	2000	2000	2633	951327	276.7712889	266.1994223	287.3431556	5.393809536	278.6252384	267.973942	289.2765348	5.43433489	0.09%	State
	Mississippi	28	2001	2001	2477	973445	254.4571085	244.4361871	264.4780299	5.112715002	260.3624539	250.1007342	270.6241736	5.235571281	0.08%	State
	Mississippi	28	2002	2002	2455	992808	247.2784264	237.4966766	257.0601763	4.99068869	255.3365042	245.2221471	265.4508612	5.160386237	0.08%	State
	Mississippi	28	2003	2003	2149	1012610	212.2238572	203.2509729	221.1967414	4.578002187	221.5720455	212.1839821	230.9601089	4.789828262	0.07%	State
	Mississippi	28	2004	2004	1925	1034455	186.0883267	177.7752874	194.401366	4.241346597	195.0723954	186.3313498	203.8134411	4.459717173	0.07%	State
	Mississippi	28	2005	2005	2024	1057707	191.3573419	183.0206078	199.6940759	4.253435736	200.982063	192.1916369	209.7724892	4.484911296	0.07%	State
	Mississippi	28	2006	2006	1846	1074846	171.7455338	163.9107742	179.5802934	3.997326326	181.2223695	172.9151905	189.5295485	4.238356647	0.06%	State
	Mississippi	28	2007	2007	1763	1094813	161.0320667	153.5151059	168.5490274	3.83518405	169.2486785	161.3022949	177.1950621	4.054277348	0.06%	State
	Mississippi	28	2008	2008	1809	1114735	162.2807214	154.8024071	169.7590358	3.815466513	171.9871715	164.0106017	179.9637414	4.069678512	0.06%	State
	Mississippi	28	2009	2009	1806	1131321	159.6363897	152.2738255	166.9989539	3.756410313	168.8163161	160.9705506	176.6620817	4.002941605	0.06%	State
	Mississippi	28	2010	2010	1699	1144708	148.4221304	141.3645141	155.4797466	3.600824638	156.8412124	149.3206683	164.3617565	3.837012296	0.06%	State
	Mississippi	28	2011	2011	1816	1159155	156.6658471	149.4602084	163.8714858	3.676346261	163.8492393	156.2426248	171.4558537	3.880925736	0.06%	State
	Mississippi	28	2012	2012	1833	1169916	156.6779153	149.5052161	163.8506146	3.659540451	160.5152782	153.0907792	167.9397772	3.788009684	0.06%	State
	Mississippi	28	2013	2013	1799	1179900	152.4705484	145.424811	159.5162857	3.594763973	154.7386622	147.5116768	161.9656475	3.687237409	0.06%	State
	Mississippi	28	2014	2014	1738	1191116	145.9135802	139.0535362	152.7736242	3.50002243	145.5681164	138.6396626	152.4965702	3.534925395	0.06%	State
	Mississippi	28	2015	2015	1776	1201162	147.8568253	140.9801904	154.7334602	3.508487199	148.2220902	141.238918	155.2052623	3.562842944	0.06%	State
	Mississippi	28	2016	2016	1755	1211733	144.8338867	138.0576636	151.6101098	3.457256684	144.2125607	137.3719875	151.0531338	3.490088346	0.06%	State
	Mississippi	28	2017	2017	1756	1220466	143.879469	137.1498164	150.6091215	3.433496196	140.8806876	134.1883644	147.5730108	3.414450636	0.06%	State
	Missouri	29	1999	1999	6003	1974680	303.9986226	296.3083184	311.6889267	3.923624558	289.2439605	281.9198641	296.5680569	3.736783857	0.20%	State
	Missouri	29	2000	2000	5610	2005239	279.76715	272.4461339	287.088166	3.735212274	268.2375644	261.2122283	275.2629004	3.584355143	0.19%	State
	Missouri	29	2001	2001	5355	2055168	260.5626401	253.583716	267.5415643	3.5606756	253.124631	246.3408045	259.9084575	3.461135962	0.18%	State
	Missouri	29	2002	2002	5264	2096636	251.0688551	244.2863368	257.8513733	3.460468512	246.4091387	239.7487415	253.0695359	3.398161828	0.18%	State
	Missouri	29	2003	2003	4953	2140298	231.4163729	224.9714757	237.86127	3.288212821	229.1613503	222.7747913	235.5479093	3.258448471	0.17%	State
	Missouri	29	2004	2004	4593	2182589	210.438154	204.3521486	216.5241593	3.105104786	210.4900275	204.3967553	216.5832998	3.108812373	0.16%	State
	Missouri	29	2005	2005	4283	2231156	191.9632693	186.2141652	197.7123734	2.933216373	193.3212637	187.52351	199.1190174	2.958037598	0.14%	State
	Missouri	29	2006	2006	4422	2283563	193.644756	187.9371703	199.3523417	2.912033532	195.8455859	190.0616601	201.6295116	2.950982526	0.15%	State
	Missouri	29	2007	2007	4077	2330532	174.9385977	169.5686339	180.3085615	2.73977744	177.6637081	172.1955663	183.1318499	2.789868244	0.14%	State
	Missouri	29	2008	2008	4294	2375412	180.7686414	175.3617438	186.175539	2.758621229	183.3350487	177.833154	188.8369435	2.807089144	0.15%	State
	Missouri	29	2009	2009	3981	2418408	164.6124227	159.4988717	169.7259737	2.608954577	167.6949158	162.4640489	172.9257828	2.668809664	0.13%	State
	Missouri	29	2010	2010	3933	2450144	160.5211775	155.5043816	165.5379735	2.559589758	163.108243	157.9850532	168.2314327	2.613872345	0.13%	State
	Missouri	29	2011	2011	3922	2483308	157.9344971	152.991626	162.8773681	2.521872971	159.4591331	154.4352804	164.4829858	2.563190148	0.13%	State
	Missouri	29	2012	2012	3938	2502466	157.3647754	152.4497503	162.2798005	2.507665877	156.8514856	151.9135427	161.7894286	2.519358631	0.13%	State
	Missouri	29	2013	2013	3711	2522916	147.0916987	142.35911	151.8242873	2.414586044	145.3157503	140.596763	150.0347376	2.40764657	0.13%	State
	Missouri	29	2014	2014	3868	2543030	152.10202	147.3085742	156.8954658	2.445635609	148.9133096	144.1711796	153.6554396	2.419454089	0.13%	State
	Missouri	29	2015	2015	3621	2565355	141.1500553	136.5525434	145.7475671	2.345669334	137.1427688	132.622603	141.6629346	2.306207035	0.12%	State
	Missouri	29	2016	2016	3590	2583540	138.9566254	134.411058	143.5021928	2.319167062	134.2726409	129.8245501	138.7207316	2.269434041	0.12%	State
	Missouri	29	2017	2017	3536	2603172	135.8342822	131.3570529	140.3115115	2.284300653	128.9353223	124.6285157	133.2421289	2.197350322	0.12%	State
	Montana	30	1999	1999	461	334192	137.9446546	125.3521973	150.5371118	6.424723079	138.4807401	125.8386511	151.122829	6.450045374	0.02%	State
	Montana	30	2000	2000	471	341156	138.0600077	125.5915278	150.5284877	6.361469361	139.5091885	126.90784	152.110537	6.429259457	0.02%	State
	Montana	30	2001	2001	469	351601	133.3898368	121.3174708	145.4622027	6.159370374	135.8473705	123.5469061	148.147835	6.275747164	0.02%	State
	Montana	30	2002	2002	503	360762	139.4271015	127.242277	151.611926	6.216747189	142.7386941	130.2531288	155.2242594	6.370186379	0.02%	State
	Montana	30	2003	2003	491	370556	132.5035892	120.7831748	144.2240036	5.97980327	136.5873436	124.4879087	148.6867785	6.173181076	0.02%	State
	Montana	30	2004	2004	394	380879	103.4449261	93.23042511	113.6594271	5.211480087	106.7409579	96.17645948	117.3054562	5.390050191	0.01%	State
	Montana	30	2005	2005	385	391600	98.31460674	88.49387715	108.1353363	5.01057632	101.8238857	91.61887009	112.0289014	5.206640645	0.01%	State
	Montana	30	2006	2006	353	402857	87.62414455	78.48316979	96.76511931	4.663762632	91.30082907	81.73703179	100.8646264	4.879488408	0.01%	State
	Montana	30	2007	2007	284	413236	68.72586125	60.73272728	76.71899523	4.078129579	70.89930291	62.60579653	79.19280929	4.231380806	0.01%	State
	Montana	30	2008	2008	303	422292	71.75130005	63.67217126	79.83042884	4.122004486	74.85295482	66.37454923	83.33136041	4.325717137	0.01%	State
	Montana	30	2009	2009	265	430261	61.59052296	54.17491049	69.00613543	3.78347575	63.72009722	55.98038941	71.45980503	3.948830516	0.01%	State
	Montana	30	2010	2010	279	435432	64.07429863	56.55568391	71.59291335	3.836027919	65.79269947	57.99796004	73.5874389	3.976907872	0.01%	State
	Montana	30	2011	2011	258	441441	58.4449564	51.31325326	65.57665955	3.638624053	59.88743399	52.4884752	67.28639277	3.774978973	0.01%	State
	Montana	30	2012	2012	251	445453	56.34713427	49.37619909	63.31806944	3.556599578	56.27235865	49.21176224	63.33295507	3.602345109	0.01%	State
	Montana	30	2013	2013	211	448766	47.01782221	40.67361508	53.36202933	3.236840368	46.05999094	39.74918945	52.37079243	3.219796679	0.01%	State
	Montana	30	2014	2014	197	452628	43.52359995	37.44578088	49.60141903	3.100928102	42.41901533	36.40554707	48.43248358	3.068096049	0.01%	State
	Montana	30	2015	2015	236	457360	51.60048977	45.01703443	58.18394511	3.358905784	49.94792146	43.46622766	56.42961525	3.30698663	0.01%	State
	Montana	30	2016	2016	276	463188	59.58703593	52.5570685	66.61700336	3.586718077	56.22331846	49.47642888	62.97020804	3.442290601	0.01%	State
	Montana	30	2017	2017	228	465439	48.98601106	42.6274225	55.34459961	3.244177834	45.68267898	39.64504294	51.72031502	3.080426551	0.01%	State
	Nebraska	31	1999	1999	924	592183	156.032848	145.9719644	166.0937315	5.133103839	142.1016823	132.8915227	151.311842	4.699061036	0.03%	State
	Nebraska	31	2000	2000	845	599489	140.9533786	131.4494491	150.4573082	4.848943635	128.5687762	119.8533135	137.284239	4.446664686	0.03%	State
	Nebraska	31	2001	2001	778	613614	126.789806	117.8803618	135.6992501	4.545634774	117.5159449	109.212004	125.8198858	4.23670454	0.03%	State
	Nebraska	31	2002	2002	753	624896	120.5000512	111.8931699	129.1069325	4.391265982	112.4740451	104.3993278	120.5487624	4.119753734	0.03%	State
	Nebraska	31	2003	2003	723	636527	113.5851268	105.3055452	121.8647084	4.224276318	107.0105397	99.17041673	114.8506626	4.00006272	0.02%	State
	Nebraska	31	2004	2004	635	648291	97.94984043	90.33127956	105.5684013	3.88702085	93.60341718	86.28959148	100.9172429	3.731543723	0.02%	State
	Nebraska	31	2005	2005	628	662380	94.8096259	87.39432664	102.2249252	3.783315947	89.66629913	82.6123955	96.72020276	3.598930423	0.02%	State
	Nebraska	31	2006	2006	528	675496	78.16478558	71.49748168	84.83208948	3.401685663	75.67771924	69.18069864	82.17473983	3.314806424	0.02%	State
	Nebraska	31	2007	2007	583	687809	84.76190338	77.88136385	91.64244291	3.510479353	81.58234723	74.90927976	88.25541469	3.404626258	0.02%	State
	Nebraska	31	2008	2008	558	698885	79.84146176	73.21674291	86.4661806	3.379958594	77.09151165	70.64514172	83.53788157	3.288964246	0.02%	State
	Nebraska	31	2009	2009	514	710443	72.34922436	66.09449689	78.60395183	3.191187484	70.53595274	64.38433013	76.68757535	3.138582964	0.02%	State
	Nebraska	31	2010	2010	506	718579	70.41675306	64.28115631	76.55234981	3.130406505	67.91873519	61.94109043	73.89637996	3.049818757	0.02%	State
	Nebraska	31	2011	2011	524	728221	71.95617814	65.79507447	78.1172818	3.143420237	69.45189025	63.43199306	75.47178745	3.07137612	0.02%	State
	Nebraska	31	2012	2012	504	733777	68.68571787	62.68908798	74.68234775	3.059505043	65.7340308	59.92314352	71.54491808	2.96473841	0.02%	State
	Nebraska	31	2013	2013	517	738955	69.96366491	63.93274792	75.9945819	3.076998464	66.28636824	60.49357028	72.07916619	2.955509161	0.02%	State
	Nebraska	31	2014	2014	492	744877	66.05117355	60.21465247	71.88769463	2.977816876	62.27417376	56.69335007	67.85499744	2.847359025	0.02%	State
	Nebraska	31	2015	2015	551	751903	73.28072903	67.16187556	79.3995825	3.121864015	68.80422486	62.96755542	74.64089429	2.977892568	0.02%	State
	Nebraska	31	2016	2016	548	757599	72.3337808	66.27748669	78.39007491	3.089945977	67.55488587	61.79937446	73.31039728	2.936485412	0.02%	State
	Nebraska	31	2017	2017	545	763137	71.41574842	65.41988389	77.41161295	3.059114557	65.79711254	60.17497394	71.41925115	2.868438064	0.02%	State
	Nevada	32	1999	1999	772	652251	118.3593433	110.0100451	126.7086414	4.259845976	141.7287285	131.4012305	152.0562266	5.269131655	0.03%	State
	Nevada	32	2000	2000	678	678178	99.9737532	92.44839424	107.4991122	3.839468861	117.6301667	108.4812529	126.7790805	4.667813151	0.02%	State
	Nevada	32	2001	2001	779	724579	107.5107062	99.96084346	115.060569	3.851970796	128.3248711	119.0420812	137.607661	4.736117281	0.03%	State
	Nevada	32	2002	2002	775	762215	101.6773483	94.51872625	108.8359703	3.652358169	122.8460208	113.9370153	131.7550262	4.545410951	0.03%	State
	Nevada	32	2003	2003	691	799823	86.3941147	79.95240415	92.83582525	3.286587014	104.557951	96.5155365	112.6003654	4.10327269	0.02%	State
	Nevada	32	2004	2004	668	841241	79.40649588	73.38472993	85.42826183	3.072329566	95.21811582	87.77942627	102.6568054	3.795249768	0.02%	State
	Nevada	32	2005	2005	631	876081	72.0253036	66.40543075	77.64517644	2.867282063	86.01320512	79.08349973	92.94291052	3.535563976	0.02%	State
	Nevada	32	2006	2006	560	910745	61.48812236	56.39536144	66.58088329	2.598347411	73.97598203	67.67484411	80.27711995	3.214866284	0.02%	State
	Nevada	32	2007	2007	504	944192	53.37897377	48.71870437	58.03924317	2.37768847	64.49649956	58.71909088	70.27390825	2.947657493	0.02%	State
	Nevada	32	2008	2008	533	971475	54.86502483	50.2071475	59.52290217	2.376468027	66.20344913	60.44722299	71.95967527	2.936850071	0.02%	State
	Nevada	32	2009	2009	546	997431	54.74062868	50.1489707	59.33228665	2.342682641	64.74701759	59.17542398	70.3186112	2.842649801	0.02%	State
	Nevada	32	2010	2010	488	1016385	48.01330205	43.75332033	52.27328376	2.17346006	56.00567944	50.91498442	61.09637446	2.597293379	0.02%	State
	Nevada	32	2011	2011	492	1041163	47.25484866	43.07923898	51.43045835	2.130413107	55.0665699	50.10090363	60.03223617	2.533503199	0.02%	State
	Nevada	32	2012	2012	470	1068877	43.97138305	39.99601568	47.94675042	2.028248656	49.20187475	44.65631122	53.74743829	2.31916507	0.02%	State
	Nevada	32	2013	2013	445	1096954	40.56687883	36.79769204	44.33606562	1.923054486	45.2737301	40.98039285	49.56706735	2.190478189	0.02%	State
	Nevada	32	2014	2014	518	1131253	45.78993382	41.84662121	49.73324642	2.011894188	48.61090589	44.33075331	52.89105847	2.183751315	0.02%	State
	Nevada	32	2015	2015	537	1165510	46.07425076	42.17727943	49.97122208	1.988250676	48.38053118	44.19889167	52.56217069	2.133489545	0.02%	State
	Nevada	32	2016	2016	563	1196521	47.05308139	43.16630153	50.93986125	1.983050948	49.65762839	45.47375864	53.84149814	2.134627425	0.02%	State
	Nevada	32	2017	2017	566	1226123	46.16176354	42.3587292	49.96479789	1.940323647	49.04893632	44.92783463	53.17003802	2.102602907	0.02%	State
	New Hampshire	33	1999	1999	664	429441	154.6196101	142.8588172	166.3804031	6.000404585	163.607409	151.1555119	176.0593061	6.353008722	0.02%	State
	New Hampshire	33	2000	2000	687	441615	155.565368	143.9323976	167.1983384	5.935188987	166.6948682	154.2199798	179.1697567	6.364738988	0.02%	State
	New Hampshire	33	2001	2001	666	457387	145.6097353	134.5509005	156.6685701	5.642262636	158.549139	146.4944768	170.6038012	6.150337848	0.02%	State
	New Hampshire	33	2002	2002	595	471504	126.1919305	116.0521356	136.3317255	5.173364772	138.6839121	127.5199213	149.847903	5.695913689	0.02%	State
	New Hampshire	33	2003	2003	558	485630	114.9022919	105.3684562	124.4361276	4.864201887	127.2106823	116.6289358	137.7924287	5.398850229	0.02%	State
	New Hampshire	33	2004	2004	527	501955	104.9894911	96.02559952	113.9533827	4.573414064	116.2563343	106.2957473	126.2169212	5.081932134	0.02%	State
	New Hampshire	33	2005	2005	459	515952	88.96176389	80.82309999	97.10042778	4.15237954	99.06358235	89.96051461	108.1666501	4.644422316	0.02%	State
	New Hampshire	33	2006	2006	440	532974	82.55562185	74.84167955	90.26956415	3.935684848	91.13583182	82.56613347	99.70553016	4.372295074	0.01%	State
	New Hampshire	33	2007	2007	418	547185	76.39098294	69.06762893	83.71433696	3.73640511	84.8465958	76.65362737	93.03956424	4.180085935	0.01%	State
	New Hampshire	33	2008	2008	455	561254	81.06846455	73.61939	88.51753909	3.800548238	89.62981132	81.33335999	97.92626265	4.232883331	0.02%	State
	New Hampshire	33	2009	2009	417	573452	72.71750731	65.73796367	79.69705095	3.560991653	80.71526977	72.90175408	88.52878546	3.986487598	0.01%	State
	New Hampshire	33	2010	2010	386	582472	66.2692799	59.65816553	72.88039427	3.373017536	72.57169473	65.2557443	79.88764516	3.732627771	0.01%	State
	New Hampshire	33	2011	2011	417	593931	70.21017593	63.47129	76.94906186	3.438207108	77.01801402	69.55320775	84.48282029	3.808574629	0.01%	State
	New Hampshire	33	2012	2012	399	603466	66.11805802	59.63037365	72.60574238	3.310043044	71.74536483	64.61519242	78.87553724	3.637843068	0.01%	State
	New Hampshire	33	2013	2013	376	611566	61.48150813	55.26700142	67.69601483	3.170666687	65.20633579	58.52083913	71.89183246	3.410967684	0.01%	State
	New Hampshire	33	2014	2014	376	618693	60.77327528	54.63035624	66.91619431	3.134142366	65.02487954	58.35086568	71.69889339	3.405109109	0.01%	State
	New Hampshire	33	2015	2015	364	626378	58.11187494	52.1419308	64.08181908	3.045889867	60.54801152	54.22508528	66.87093776	3.225982777	0.01%	State
	New Hampshire	33	2016	2016	375	633906	59.1570359	53.16951775	65.14455405	3.054856198	60.24105449	54.02909024	66.45301873	3.169369513	0.01%	State
	New Hampshire	33	2017	2017	362	641512	56.42918605	50.61611579	62.24225631	2.965852173	56.24804986	50.3522024	62.14389731	3.008085437	0.01%	State
	New Jersey	34	1999	1999	6516	2981438	218.5522557	213.245601	223.8589103	2.707476871	215.103603	209.8797866	220.3274195	2.66521248	0.22%	State
	New Jersey	34	2000	2000	6252	3026018	206.6081563	201.4866932	211.7296194	2.612991383	203.7850213	198.7330036	208.837039	2.577560041	0.21%	State
	New Jersey	34	2001	2001	6029	3096112	194.7280977	189.8126616	199.6435337	2.507875538	193.7272337	188.8360787	198.6183887	2.495487257	0.20%	State
	New Jersey	34	2002	2002	5713	3155869	181.027793	176.3335105	185.7220754	2.39504206	181.0586825	176.3613978	185.7559673	2.396573862	0.19%	State
	New Jersey	34	2003	2003	5233	3214113	162.8131929	158.4018553	167.2245306	2.250682458	163.3665924	158.936594	167.7965908	2.260203275	0.18%	State
	New Jersey	34	2004	2004	4820	3269768	147.4110701	143.2494479	151.5726923	2.123276631	149.2149651	144.9972302	153.4326999	2.151905549	0.16%	State
	New Jersey	34	2005	2005	4602	3324499	138.4268727	134.427396	142.4263494	2.040549341	140.2027187	136.1440192	144.2614182	2.070765034	0.16%	State
	New Jersey	34	2006	2006	4103	3379506	121.4082768	117.6933214	125.1232323	1.895385425	123.2007144	119.4188276	126.9826012	1.929534101	0.14%	State
	New Jersey	34	2007	2007	3840	3434786	111.797358	108.2612786	115.3334373	1.804122107	113.2539211	109.656694	116.8511482	1.835319931	0.13%	State
	New Jersey	34	2008	2008	3892	3494138	111.3865566	107.8870853	114.8860279	1.785444531	112.436869	108.8868213	115.9869168	1.811248858	0.13%	State
	New Jersey	34	2009	2009	3680	3561194	103.3361283	99.99737484	106.6748817	1.70344563	104.8471976	101.4361317	108.2582635	1.740339748	0.12%	State
	New Jersey	34	2010	2010	3491	3611354	96.66734416	93.46062495	99.87406337	1.636081231	98.06468553	94.78416728	101.3452038	1.673733803	0.12%	State
	New Jersey	34	2011	2011	3364	3669695	91.66974367	88.57193854	94.7675488	1.580512822	92.58275241	89.42062604	95.74487879	1.613329784	0.11%	State
	New Jersey	34	2012	2012	3228	3720352	86.76598343	83.77276231	89.75920456	1.527153636	87.07070741	84.03208846	90.10932636	1.550315791	0.11%	State
	New Jersey	34	2013	2013	3063	3763787	81.38080077	78.49873073	84.26287082	1.470443901	81.2493504	78.33559455	84.16310624	1.486610125	0.10%	State
	New Jersey	34	2014	2014	3049	3806903	80.09134985	77.24844075	82.93425894	1.450463822	79.86699574	76.99346379	82.74052768	1.466087727	0.10%	State
	New Jersey	34	2015	2015	2987	3847236	77.64015517	74.85579857	80.42451176	1.420590099	76.38048255	73.6019032	79.1590619	1.417642526	0.10%	State
	New Jersey	34	2016	2016	2892	3864713	74.83091241	72.10358067	77.55824416	1.391495789	73.83729813	71.1058666	76.56872967	1.393587518	0.10%	State
	New Jersey	34	2017	2017	2827	3914641	72.21607294	69.55395658	74.87818931	1.358222635	70.04650158	67.42705817	72.665945	1.336450722	0.10%	State
	New Mexico	35	1999	1999	667	602122	110.7748928	102.3680197	119.1817659	4.289220979	119.6771584	110.5645434	128.7897735	4.649293386	0.02%	State
	New Mexico	35	2000	2000	636	616796	103.1135092	95.09962464	111.1273937	4.088716598	112.0001147	103.2717836	120.7284457	4.453230123	0.02%	State
	New Mexico	35	2001	2001	660	637642	103.5063562	95.60955651	111.403156	4.028979452	112.0092244	103.4410141	120.5774346	4.371535845	0.02%	State
	New Mexico	35	2002	2002	621	657734	94.41506749	86.98912504	101.8410099	3.788746148	102.7390543	94.62817218	110.8499364	4.138205169	0.02%	State
	New Mexico	35	2003	2003	527	677722	77.76049767	71.12138872	84.39960661	3.387300481	85.39447642	78.07582047	92.71313237	3.734008136	0.02%	State
	New Mexico	35	2004	2004	568	697863	81.39133326	74.69772848	88.08493804	3.41510448	89.85594014	82.430448	97.28143229	3.788516402	0.02%	State
	New Mexico	35	2005	2005	563	721657	78.01490182	71.57054706	84.45925658	3.287936102	86.44944668	79.27261735	93.626276	3.661647616	0.02%	State
	New Mexico	35	2006	2006	502	747607	67.14757888	61.27357037	73.02158738	2.996943113	74.00222008	67.48983904	80.51460113	3.32264339	0.02%	State
	New Mexico	35	2007	2007	545	769606	70.81545622	64.86999053	76.76092192	3.033400865	77.36663094	70.82606481	83.90719707	3.337023535	0.02%	State
	New Mexico	35	2008	2008	625	789141	79.20004156	72.99075831	85.40932482	3.168001663	86.80189049	79.94912503	93.65465595	3.496308906	0.02%	State
	New Mexico	35	2009	2009	519	807305	64.28797047	58.75699022	69.81895072	2.821928701	70.43014668	64.32519306	76.5351003	3.114772255	0.02%	State
	New Mexico	35	2010	2010	555	821200	67.58402338	61.96121061	73.20683615	2.868782024	73.36341336	67.20828725	79.51853946	3.140370462	0.02%	State
	New Mexico	35	2011	2011	530	835059	63.46856929	58.06504827	68.87209031	2.756898479	68.62949002	62.74217295	74.5168071	3.003733203	0.02%	State
	New Mexico	35	2012	2012	553	841386	65.72488727	60.24687052	71.20290402	2.794906503	68.85184436	63.05878992	74.64489879	2.955640017	0.02%	State
	New Mexico	35	2013	2013	517	844846	61.19458458	55.91956846	66.46960069	2.691334752	62.27363564	56.85242859	67.69484269	2.765921966	0.02%	State
	New Mexico	35	2014	2014	495	852310	58.07746008	52.96110017	63.19381998	2.610387707	58.078158	52.90991921	63.24639679	2.636856524	0.02%	State
	New Mexico	35	2015	2015	462	859699	53.73973914	48.83934923	58.64012906	2.500198937	53.39113226	48.46917777	58.31308676	2.511201272	0.02%	State
	New Mexico	35	2016	2016	650	867398	74.9367649	69.17581188	80.69771791	2.939261742	73.81276613	68.06630541	79.55922684	2.931867711	0.02%	State
	New Mexico	35	2017	2017	624	872947	71.48200292	65.87332515	77.09068068	2.861570289	68.36706683	62.9314372	73.80269647	2.773280427	0.02%	State
	New York	36	1999	1999	13098	6589879	198.7593399	195.3554059	202.1632738	1.736700993	195.3361011	191.9902873	198.6819149	1.707047866	0.44%	State
	New York	36	2000	2000	12743	6689275	190.4989704	187.1913713	193.8065694	1.687550551	187.347717	184.0941324	190.6013016	1.65999214	0.43%	State
	New York	36	2001	2001	12524	6832428	183.3023341	180.091983	186.5126852	1.637934255	181.0816956	177.9092366	184.2541546	1.618601512	0.42%	State
	New York	36	2002	2002	12195	6948923	175.4948213	172.3800262	178.6096163	1.589181142	173.991945	170.9021931	177.0816969	1.576404044	0.41%	State
	New York	36	2003	2003	11595	7060109	164.2325919	161.2432193	167.2219644	1.525190075	163.1756376	160.2028183	166.1484568	1.516744514	0.39%	State
	New York	36	2004	2004	10348	7165968	144.4047755	141.6224405	147.1871104	1.419558667	144.0373643	141.2586383	146.8160904	1.417717366	0.35%	State
	New York	36	2005	2005	9848	7269898	135.4626984	132.787218	138.1381788	1.36504102	135.0243235	132.3517359	137.6969111	1.363565087	0.33%	State
	New York	36	2006	2006	9271	7360237	125.9606178	123.3965615	128.5246742	1.308192008	125.5828575	123.0180841	128.1476309	1.308557861	0.31%	State
	New York	36	2007	2007	8536	7465214	114.3436745	111.9179526	116.7693965	1.237613224	113.9723688	111.5441868	116.4005508	1.238868352	0.29%	State
	New York	36	2008	2008	8343	7578702	110.084814	107.722583	112.447045	1.205219892	109.5319049	107.1692094	111.8946005	1.205456924	0.28%	State
	New York	36	2009	2009	7623	7706001	98.92290437	96.70220397	101.1436048	1.133010407	98.71876335	96.48765068	100.949876	1.13832279	0.26%	State
	New York	36	2010	2010	7396	7800302	94.81684171	92.65589973	96.97778368	1.102521415	94.35053634	92.18333806	96.51773462	1.105713408	0.25%	State
	New York	36	2011	2011	7514	7918540	94.89122995	92.74564086	97.03681904	1.09468831	93.91677606	91.77168969	96.06186244	1.094431824	0.25%	State
	New York	36	2012	2012	7207	8012781	89.94380353	87.86721687	92.02039019	1.059482989	88.04510058	85.98981932	90.10038184	1.048612886	0.24%	State
	New York	36	2013	2013	7292	8104921	89.97003179	87.90498158	92.035082	1.053597045	87.69283212	85.65519834	89.73046589	1.03960907	0.25%	State
	New York	36	2014	2014	6902	8186593	84.30857623	82.31955074	86.29760172	1.014808924	81.84929364	79.89296958	83.8056177	0.998124521	0.23%	State
	New York	36	2015	2015	6702	8267204	81.06731127	79.12642705	83.00819549	0.99024705	78.59771468	76.68956415	80.50586521	0.973546187	0.23%	State
	New York	36	2016	2016	6338	8306345	76.30311527	74.42456759	78.18166295	0.958442696	73.47813626	71.64301286	75.31325965	0.936287446	0.21%	State
	New York	36	2017	2017	6073	8419604	72.12928304	70.31516289	73.94340319	0.925571503	67.96264332	66.22826712	69.69701953	0.88488582	0.21%	State
	North Carolina	37	1999	1999	5226	2727589	191.597781	186.4030646	196.7924975	2.650365516	202.6881725	197.1769739	208.199371	2.811835993	0.18%	State
	North Carolina	37	2000	2000	5156	2777910	185.6071651	180.5408248	190.6735054	2.584867482	197.8668186	192.4511543	203.2824829	2.763094006	0.17%	State
	North Carolina	37	2001	2001	4720	2877330	164.0409685	159.3610597	168.7208774	2.38770861	176.5306449	171.479289	181.5820007	2.577222381	0.16%	State
	North Carolina	37	2002	2002	4527	2963475	152.7598512	148.3098508	157.2098516	2.270408371	165.8251493	160.9775103	170.6727883	2.473285206	0.15%	State
	North Carolina	37	2003	2003	4417	3052437	144.7040512	140.4365558	148.9715466	2.177293572	157.1028856	152.4512548	161.7545164	2.373281021	0.15%	State
	North Carolina	37	2004	2004	4122	3136593	131.4164764	127.4045598	135.428393	2.046896224	143.3398734	138.943614	147.7361328	2.242989476	0.14%	State
	North Carolina	37	2005	2005	3905	3236565	120.6526055	116.8683342	124.4368767	1.930750632	132.349269	128.1773539	136.5211841	2.128528108	0.13%	State
	North Carolina	37	2006	2006	3695	3355316	110.1237559	106.572926	113.6745857	1.811647894	120.1279971	116.2338669	124.0221273	1.986801127	0.12%	State
	North Carolina	37	2007	2007	3579	3470664	103.1214776	99.7429743	106.4999809	1.723726182	112.7507346	109.0347426	116.4667266	1.895914288	0.12%	State
	North Carolina	37	2008	2008	3701	3575798	103.5013723	100.1667808	106.8359638	1.701322186	113.1757971	109.5056449	116.8459493	1.872526619	0.13%	State
	North Carolina	37	2009	2009	3600	3672771	98.01863498	94.8166929	101.2205771	1.633643916	106.9422849	103.4232941	110.4612757	1.795403448	0.12%	State
	North Carolina	37	2010	2010	3544	3741486	94.72172287	91.60312912	97.84031661	1.591119258	102.7181494	99.30952039	106.1267784	1.739096433	0.12%	State
	North Carolina	37	2011	2011	3483	3835951	90.79886578	87.78336283	93.81436873	1.538521913	97.5169014	94.25070978	100.783093	1.666424299	0.12%	State
	North Carolina	37	2012	2012	3567	3913545	91.14498492	88.15384111	94.13612873	1.526093782	96.20485189	93.01797931	99.39172447	1.625955397	0.12%	State
	North Carolina	37	2013	2013	3520	3993561	88.1418864	85.23004927	91.05372354	1.485631192	92.40726916	89.32429966	95.49023866	1.572943622	0.12%	State
	North Carolina	37	2014	2014	3349	4073519	82.21392855	79.42944986	84.99840724	1.420652394	85.02556527	82.11449271	87.93663783	1.485241103	0.11%	State
	North Carolina	37	2015	2015	3462	4159738	83.22639551	80.45400997	85.99878105	1.41448242	85.26006012	82.38675543	88.13336481	1.465971783	0.12%	State
	North Carolina	37	2016	2016	3326	4256143	78.14587057	75.49003623	80.80170491	1.355017522	80.03519186	77.28241234	82.78797139	1.404479348	0.11%	State
	North Carolina	37	2017	2017	3162	4337632	72.89691703	70.35603618	75.43779788	1.29636778	73.6131789	71.0157048	76.210653	1.325241888	0.11%	State
	North Dakota	38	1999	1999	632	230394	274.3126991	252.9260155	295.6993828	10.9115733	237.1820393	218.4798725	255.884206	9.541921799	0.02%	State
	North Dakota	38	2000	2000	589	233342	252.4191959	232.0337224	272.8046693	10.40075177	219.384144	201.4672362	237.3010519	9.141279513	0.02%	State
	North Dakota	38	2001	2001	580	237859	243.84194	223.9969685	263.6869115	10.12498546	213.7425199	196.136525	231.3485148	8.982650462	0.02%	State
	North Dakota	38	2002	2002	506	241863	209.2093458	190.9803857	227.4383059	9.300489847	184.3016111	168.053917	200.5493051	8.289639823	0.02%	State
	North Dakota	38	2003	2003	534	245892	217.168513	198.7488237	235.5882023	9.397800667	193.8160316	177.1964781	210.435585	8.479364023	0.02%	State
	North Dakota	38	2004	2004	447	251154	177.9784515	161.4789914	194.4779116	8.418091893	157.2272401	142.4625886	171.9918915	7.532985434	0.02%	State
	North Dakota	38	2005	2005	437	255557	170.9990335	154.966247	187.03182	8.179993098	153.2926606	138.7512565	167.8340647	7.419083724	0.01%	State
	North Dakota	38	2006	2006	458	259985	176.1640095	160.0300665	192.2979525	8.231603577	159.971006	145.1224597	174.8195523	7.575788935	0.02%	State
	North Dakota	38	2007	2007	402	264140	152.1920194	137.3143493	167.0696895	7.590648011	137.2175164	123.6221716	150.8128613	6.936400418	0.01%	State
	North Dakota	38	2008	2008	344	268472	128.1325427	114.591993	141.6730924	6.908443708	115.4856117	103.118152	127.8530714	6.309928422	0.01%	State
	North Dakota	38	2009	2009	349	272610	128.021716	114.5901391	141.4532929	6.852845344	116.3366663	103.9472675	128.7260651	6.321121814	0.01%	State
	North Dakota	38	2010	2010	315	275953	114.1498733	101.5439045	126.7558422	6.431616743	104.9111611	93.15538496	116.6669372	5.997844951	0.01%	State
	North Dakota	38	2011	2011	273	279220	97.77236588	86.17415844	109.3705733	5.917452776	90.56868215	79.62687517	101.5104891	5.582554581	0.01%	State
	North Dakota	38	2012	2012	303	281765	107.5364222	95.42792236	119.644922	6.177806039	97.72579715	86.51607613	108.9355182	5.719245421	0.01%	State
	North Dakota	38	2013	2013	274	284252	96.39334112	84.9796051	107.8070771	5.823334702	87.71647764	77.12475408	98.3082012	5.403940591	0.01%	State
	North Dakota	38	2014	2014	241	286959	83.98412317	73.380733	94.58751334	5.409892945	76.95216162	67.02886003	86.8754632	5.062908974	0.01%	State
	North Dakota	38	2015	2015	257	289733	88.702357	77.85747902	99.54723497	5.533101007	81.39226361	71.21207167	91.57245556	5.193975481	0.01%	State
	North Dakota	38	2016	2016	204	290562	70.20876784	60.57419778	79.84333789	4.915596966	62.30814965	53.57494306	71.04135624	4.455717649	0.01%	State
	North Dakota	38	2017	2017	241	290783	82.87967316	72.41572499	93.34362133	5.338749066	72.72216961	63.29541209	82.14892712	4.809570161	0.01%	State
	Ohio	39	1999	1999	8748	4032781	216.9222678	212.3765149	221.4680206	2.319261661	215.1920859	210.6804106	219.7037613	2.301875172	0.30%	State
	Ohio	39	2000	2000	8347	4083047	204.4306617	200.0449821	208.8163413	2.237591624	203.7036033	199.3322085	208.0749981	2.230303471	0.28%	State
	Ohio	39	2001	2001	8163	4170208	195.7456319	191.4992089	199.9920549	2.166542342	196.6666248	192.3992275	200.9340221	2.177243506	0.28%	State
	Ohio	39	2002	2002	7634	4246786	179.7594699	175.726994	183.7919457	2.057385624	181.5430586	177.4691678	185.6169495	2.078515731	0.26%	State
	Ohio	39	2003	2003	7252	4327087	167.5954285	163.7380759	171.4527811	1.968037052	169.5727343	165.6679053	173.4775633	1.99225968	0.25%	State
	Ohio	39	2004	2004	6587	4400723	149.6799503	146.0652203	153.2946804	1.844250027	152.2927201	148.6119377	155.9735025	1.877950205	0.22%	State
	Ohio	39	2005	2005	6615	4475537	147.8034926	144.2416408	151.3653444	1.817271319	150.792455	147.1538317	154.4310783	1.856440458	0.22%	State
	Ohio	39	2006	2006	6240	4555329	136.9824221	133.5835986	140.3812457	1.734093644	139.4560576	135.9890015	142.9231136	1.768906148	0.21%	State
	Ohio	39	2007	2007	5529	4628578	119.4535341	116.3048305	122.6022377	1.606481424	121.2241687	118.0201799	124.4281575	1.634688186	0.19%	State
	Ohio	39	2008	2008	5614	4697533	119.5095383	116.3832974	122.6357792	1.59502085	121.0889068	117.9104418	124.2673717	1.621665791	0.19%	State
	Ohio	39	2009	2009	5193	4765872	108.9622214	105.9985991	111.9258437	1.51205221	110.3153342	107.2998122	113.3308563	1.53853167	0.18%	State
	Ohio	39	2010	2010	5147	4816472	106.8624504	103.9429797	109.781921	1.489525849	107.7479949	104.7857232	110.7102665	1.511363085	0.17%	State
	Ohio	39	2011	2011	5226	4875028	107.1993843	104.2929289	110.1058397	1.482885396	107.5510197	104.6104022	110.4916371	1.500315032	0.18%	State
	Ohio	39	2012	2012	4904	4909262	99.89281485	97.09695697	102.6886727	1.426458103	99.21239695	96.40983562	102.0149583	1.429878232	0.17%	State
	Ohio	39	2013	2013	5107	4943130	103.315106	100.4815163	106.1486957	1.44570904	101.591329	98.77549776	104.4071602	1.436648583	0.17%	State
	Ohio	39	2014	2014	4954	4978400	99.50988269	96.73883319	102.2809322	1.413800768	97.11210357	94.37661071	99.84759642	1.39565962	0.17%	State
	Ohio	39	2015	2015	4925	5015487	98.19584818	95.45335169	100.9383447	1.399232901	95.59689783	92.89255285	98.30124282	1.379767849	0.17%	State
	Ohio	39	2016	2016	4663	5039686	92.52560576	89.86986732	95.18134421	1.354968595	89.21731396	86.62113905	91.81348887	1.324579034	0.16%	State
	Ohio	39	2017	2017	4510	5074827	88.87002454	86.27630448	91.46374459	1.32332656	84.98054386	82.46561776	87.49546996	1.283125563	0.15%	State
	Oklahoma	40	1999	1999	2592	1208161	214.5409428	206.2815379	222.8003477	4.213982097	208.914339	200.8670276	216.9616503	4.105771117	0.09%	State
	Oklahoma	40	2000	2000	2522	1226040	205.7029134	197.6746064	213.7312205	4.096075015	201.7792058	193.9005875	209.6578241	4.019703212	0.09%	State
	Oklahoma	40	2001	2001	2165	1251833	172.9463914	165.6612393	180.2315436	3.716914356	172.3886443	165.1257086	179.6515799	3.70557942	0.07%	State
	Oklahoma	40	2002	2002	2264	1274812	177.594814	170.2792445	184.9103835	3.732433411	179.0416304	171.6631473	186.4201134	3.764532149	0.08%	State
	Oklahoma	40	2003	2003	2111	1298215	162.6078885	155.6711781	169.544599	3.539137973	165.805096	158.7265082	172.8836838	3.611524378	0.07%	State
	Oklahoma	40	2004	2004	1906	1320991	144.2856159	137.8079632	150.7632686	3.304924856	148.3201332	141.6521618	154.9881046	3.402026226	0.06%	State
	Oklahoma	40	2005	2005	1894	1346276	140.6843768	134.3484236	147.0203299	3.232629141	145.9989019	139.4128456	152.5849582	3.360232803	0.06%	State
	Oklahoma	40	2006	2006	1764	1378984	127.9202659	121.9506535	133.8898783	3.045720617	132.7668722	126.5567143	138.9770301	3.168447928	0.06%	State
	Oklahoma	40	2007	2007	1546	1404468	110.0772677	104.5900907	115.5644447	2.79958009	114.4250527	108.7049173	120.1451882	2.918436459	0.05%	State
	Oklahoma	40	2008	2008	1543	1430277	107.8812006	102.4982688	113.2641325	2.746393788	113.1310786	107.4684575	118.7936998	2.889092441	0.05%	State
	Oklahoma	40	2009	2009	1365	1455636	93.77344336	88.79871228	98.74817444	2.538128104	98.01104953	92.7894071	103.232692	2.664103278	0.05%	State
	Oklahoma	40	2010	2010	1356	1472807	92.06908984	87.16859342	96.96958626	2.500253277	95.20668726	90.11333872	100.3000358	2.598647214	0.05%	State
	Oklahoma	40	2011	2011	1278	1491906	85.66223341	80.96567165	90.35879517	2.39620498	88.84193288	83.94527271	93.73859304	2.498296004	0.04%	State
	Oklahoma	40	2012	2012	1237	1502320	82.33931519	77.75073346	86.92789693	2.341113131	84.51911845	79.77907801	89.25915889	2.418387981	0.04%	State
	Oklahoma	40	2013	2013	1173	1515740	77.38794252	72.95920068	81.81668437	2.259562166	78.70313664	74.16666272	83.23961057	2.314527512	0.04%	State
	Oklahoma	40	2014	2014	1210	1528295	79.17319627	74.71210032	83.63429223	2.276069362	79.38963601	74.88056748	83.89870454	2.300545168	0.04%	State
	Oklahoma	40	2015	2015	1184	1543749	76.69640596	72.32767567	81.06513624	2.228944023	76.36392464	71.97596781	80.75188148	2.23875349	0.04%	State
	Oklahoma	40	2016	2016	1057	1554608	67.99141649	63.89246605	72.09036692	2.091301242	66.90271493	62.82966681	70.97576305	2.078085775	0.04%	State
	Oklahoma	40	2017	2017	1078	1562899	68.9743867	64.85687788	73.09189552	2.100769808	67.24150611	63.18358188	71.29943034	2.070369504	0.04%	State
	Oregon	41	1999	1999	1696	1227503	138.1666684	131.5909012	144.7424357	3.354983292	138.2686177	131.6841101	144.8531252	3.35944265	0.06%	State
	Oregon	41	2000	2000	1748	1249720	139.8713312	133.3141971	146.4284653	3.34547658	140.3199095	133.7364624	146.9033566	3.3589016	0.06%	State
	Oregon	41	2001	2001	1696	1289134	131.5611876	125.299795	137.8225801	3.194588039	133.5551348	127.1904419	139.9198277	3.247292293	0.06%	State
	Oregon	41	2002	2002	1709	1325897	128.8938734	122.7828026	135.0049441	3.117893261	131.5187723	125.272568	137.7649767	3.186838958	0.06%	State
	Oregon	41	2003	2003	1644	1360023	120.8803086	115.0369745	126.7236428	2.981292954	123.6464969	117.6550761	129.6379176	3.056847305	0.06%	State
	Oregon	41	2004	2004	1460	1392076	104.8793313	99.4994889	110.2591737	2.744817549	107.8435812	102.2958647	113.3912978	2.830467649	0.05%	State
	Oregon	41	2005	2005	1422	1428875	99.51885224	94.34621965	104.6914848	2.63909826	102.5920411	97.23916437	107.9449179	2.731059562	0.05%	State
	Oregon	41	2006	2006	1298	1468959	88.36189438	83.55478788	93.16900087	2.452605353	91.09654357	86.1139951	96.07909205	2.542116567	0.04%	State
	Oregon	41	2007	2007	1275	1502864	84.83801595	80.18117417	89.49485773	2.375939682	86.83745988	82.03805837	91.63686138	2.448674237	0.04%	State
	Oregon	41	2008	2008	1290	1533646	84.11328299	79.52314438	88.7034216	2.341907454	85.39781621	80.69676994	90.09886249	2.398492997	0.04%	State
	Oregon	41	2009	2009	1161	1562180	74.31922058	70.04417147	78.59426968	2.181147504	75.48996417	71.10046581	79.87946253	2.239539978	0.04%	State
	Oregon	41	2010	2010	1105	1582174	69.84061172	65.72264372	73.95857971	2.101004079	70.31640455	66.11825305	74.51455606	2.141914033	0.04%	State
	Oregon	41	2011	2011	1072	1612269	66.49014526	62.50984385	70.47044666	2.030766025	66.73481036	62.68271238	70.78690834	2.06739693	0.04%	State
	Oregon	41	2012	2012	972	1634896	59.45332303	55.71566922	63.19097683	1.906966225	58.93950585	55.17558804	62.70342366	1.92036623	0.03%	State
	Oregon	41	2013	2013	1022	1657502	61.65905079	57.87874041	65.43936116	1.928729783	60.72642842	56.94164168	64.51121517	1.931013645	0.03%	State
	Oregon	41	2014	2014	993	1686767	58.87001584	55.20837621	62.53165546	1.868183484	57.36937801	53.74367961	60.99507641	1.849846124	0.03%	State
	Oregon	41	2015	2015	1034	1721254	60.07248204	56.410878	63.73408608	1.868165325	58.29293318	54.68098702	61.90487935	1.842829675	0.03%	State
	Oregon	41	2016	2016	1061	1752419	60.5448811	56.90174153	64.18802068	1.858744681	57.77423567	54.24226905	61.30620229	1.802023786	0.04%	State
	Oregon	41	2017	2017	1069	1771869	60.33177396	56.71506707	63.94848086	1.84525862	57.82684308	54.30516954	61.34851662	1.796772214	0.04%	State
	Pennsylvania	42	1999	1999	11643	4700361	247.7043785	243.2049505	252.2038064	2.295626527	225.7568757	221.6444442	229.8693073	2.098179375	0.39%	State
	Pennsylvania	42	2000	2000	11207	4755822	235.6480121	231.285113	240.0109111	2.225968911	214.9499828	210.9596121	218.9403534	2.035903398	0.38%	State
	Pennsylvania	42	2001	2001	10338	4836753	213.7384315	209.6182114	217.8586517	2.102153157	196.5097319	192.7120741	200.3073897	1.937580524	0.35%	State
	Pennsylvania	42	2002	2002	9906	4913995	201.5875067	197.6176894	205.557324	2.025417003	186.5249625	182.8430784	190.2068467	1.87851231	0.34%	State
	Pennsylvania	42	2003	2003	9372	4994136	187.6600878	183.8607155	191.45946	1.93845523	174.1674281	170.6319077	177.7029484	1.803836903	0.32%	State
	Pennsylvania	42	2004	2004	8641	5069806	170.4404468	166.8467062	174.0341875	1.833541151	159.6093582	156.2344739	162.9842425	1.721879735	0.29%	State
	Pennsylvania	42	2005	2005	8415	5149367	163.4181444	159.9265058	166.909783	1.781448266	153.6694009	150.3743455	156.9644563	1.681150728	0.28%	State
	Pennsylvania	42	2006	2006	7578	5234680	144.7652961	141.5058542	148.0247379	1.662980522	136.5748956	133.4857291	139.6640622	1.576105379	0.26%	State
	Pennsylvania	42	2007	2007	7385	5312433	139.0135179	135.8429442	142.1840916	1.617639652	130.8708471	127.869407	133.8722871	1.531346983	0.25%	State
	Pennsylvania	42	2008	2008	7216	5385603	133.9868535	130.8953482	137.0783588	1.57729863	126.1459574	123.2179409	129.0739738	1.49388596	0.24%	State
	Pennsylvania	42	2009	2009	6619	5463372	121.1522847	118.2335711	124.0709984	1.489139618	114.4195056	111.6429287	117.1960825	1.416620863	0.22%	State
	Pennsylvania	42	2010	2010	6285	5522055	113.8163238	111.0024282	116.6302194	1.435661034	107.7370796	105.0503451	110.4238141	1.370782892	0.21%	State
	Pennsylvania	42	2011	2011	6144	5592199	109.8673348	107.1200793	112.6145904	1.401660988	103.0224127	100.4168124	105.6280129	1.329387876	0.21%	State
	Pennsylvania	42	2012	2012	5923	5633959	105.1303355	102.4529355	107.8077355	1.366020397	97.93957234	95.41421943	100.4649253	1.288445367	0.20%	State
	Pennsylvania	42	2013	2013	5867	5672358	103.4314125	100.7847383	106.0780867	1.350343976	95.96608551	93.4744689	98.45770211	1.27123296	0.20%	State
	Pennsylvania	42	2014	2014	5635	5706968	98.73894509	96.16085794	101.3170322	1.315350587	91.4612414	89.03662623	93.88585657	1.237048558	0.19%	State
	Pennsylvania	42	2015	2015	5447	5745321	94.80758342	92.28978788	97.32537897	1.284589563	87.7389631	85.36961311	90.10831308	1.208852035	0.18%	State
	Pennsylvania	42	2016	2016	5333	5762946	92.53947547	90.0557859	95.02316504	1.267188555	84.72972298	82.41593883	87.04350714	1.180502118	0.18%	State
	Pennsylvania	42	2017	2017	5236	5790613	90.42220573	87.9729657	92.87144576	1.249612261	82.39368211	80.12229948	84.66506473	1.158868687	0.18%	State
	Rhode Island	44	1999	1999	926	376846	245.7237174	229.8967519	261.5506829	8.074982383	217.7470872	203.6549236	231.8392509	7.189879435	0.03%	State
	Rhode Island	44	2000	2000	992	383254	258.8361765	242.7287852	274.9435679	8.218056823	230.6573655	216.2318818	245.0828493	7.359940696	0.03%	State
	Rhode Island	44	2001	2001	914	391944	233.1965791	218.0782029	248.3149553	7.713457258	210.5432158	196.8188504	224.2675812	7.002227239	0.03%	State
	Rhode Island	44	2002	2002	973	399733	243.4124778	228.1177241	258.7072316	7.80344578	222.0724465	208.0299962	236.1148968	7.164515462	0.03%	State
	Rhode Island	44	2003	2003	930	407152	228.4159233	213.735419	243.0964275	7.49005319	207.59112	194.1538569	221.0283831	6.855746479	0.03%	State
	Rhode Island	44	2004	2004	820	413963	198.0853361	184.5271537	211.6435185	6.917439995	181.0528275	168.5497434	193.5559116	6.379124542	0.03%	State
	Rhode Island	44	2005	2005	888	418295	212.2903692	198.3273325	226.253406	7.123998339	195.3490081	182.3619706	208.3360457	6.626039572	0.03%	State
	Rhode Island	44	2006	2006	752	424290	177.237267	164.5694379	189.9050961	6.46317811	162.9510071	151.1594904	174.7425238	6.016079929	0.03%	State
	Rhode Island	44	2007	2007	681	428747	158.8349306	146.9052578	170.7646034	6.086567766	147.0352849	135.8312056	158.2393641	5.716366956	0.02%	State
	Rhode Island	44	2008	2008	713	434184	164.2160927	152.1622084	176.2699771	6.149941003	152.9635066	141.5728394	164.3541738	5.811564906	0.02%	State
	Rhode Island	44	2009	2009	594	440508	134.8443161	124.0001667	145.6884655	5.532729307	125.8230064	115.5332721	136.1127407	5.249864455	0.02%	State
	Rhode Island	44	2010	2010	559	444820	125.6688099	115.2509702	136.0866495	5.315224323	119.1316165	109.0754963	129.1877368	5.130673592	0.02%	State
	Rhode Island	44	2011	2011	514	449782	114.2775834	104.3980698	124.1570969	5.040568119	105.1350859	95.84708287	114.4230889	4.738777059	0.02%	State
	Rhode Island	44	2012	2012	481	453226	106.1280686	96.64358269	115.6125544	4.839023401	99.64225469	90.54653168	108.7379777	4.640675003	0.02%	State
	Rhode Island	44	2013	2013	428	457796	93.49142413	84.63403016	102.3488181	4.519078556	86.8401642	78.39782646	95.28250194	4.307315174	0.01%	State
	Rhode Island	44	2014	2014	396	461161	85.87022753	77.4125506	94.32790447	4.315141294	81.28957091	73.09175251	89.48738932	4.182560411	0.01%	State
	Rhode Island	44	2015	2015	402	464632	86.52008471	78.06223467	94.97793475	4.315229613	80.17339727	72.13532601	88.21146853	4.101056767	0.01%	State
	Rhode Island	44	2016	2016	384	467616	82.11866147	73.90508469	90.33223824	4.190600395	75.28069242	67.55552085	83.00586399	3.941414068	0.01%	State
	Rhode Island	44	2017	2017	360	469933	76.60666521	68.6931147	84.52021571	4.037525767	69.03164373	61.73631837	76.32696908	3.722104772	0.01%	State
	South Carolina	45	1999	1999	3341	1377173	242.5984245	234.3721005	250.8247484	4.197104072	258.8911056	250.0620594	267.7201518	4.504615421	0.11%	State
	South Carolina	45	2000	2000	3282	1408565	233.0030918	225.0314373	240.9747463	4.067170656	249.462532	240.8867621	258.0383019	4.375392808	0.11%	State
	South Carolina	45	2001	2001	2830	1454963	194.5066644	187.3403256	201.6730033	3.656295336	210.2358012	202.4501292	218.0214732	3.972281633	0.10%	State
	South Carolina	45	2002	2002	2839	1494214	189.9995583	183.0103825	196.9887341	3.565906036	206.4231154	198.782301	214.0639299	3.898374709	0.10%	State
	South Carolina	45	2003	2003	2733	1534787	178.070312	171.3941361	184.746488	3.406212229	194.0231341	186.6962076	201.3500607	3.738227845	0.09%	State
	South Carolina	45	2004	2004	2569	1578421	162.7575913	156.4637574	169.0514251	3.211139714	177.2748944	170.3667027	184.1830861	3.524587592	0.09%	State
	South Carolina	45	2005	2005	2370	1627019	145.6651705	139.800581	151.52976	2.992137509	158.539873	152.1024895	164.9772565	3.284379333	0.08%	State
	South Carolina	45	2006	2006	2276	1687481	134.8755927	129.3343993	140.4167861	2.827139492	145.3794702	139.3501669	151.4087736	3.076175189	0.08%	State
	South Carolina	45	2007	2007	2230	1741874	128.0230373	122.7094017	133.3366728	2.71103856	138.0885039	132.3018983	143.8751096	2.952349834	0.08%	State
	South Carolina	45	2008	2008	2098	1795665	116.8369378	111.8373582	121.8365175	2.550805967	125.9967076	120.5505032	131.442912	2.778675713	0.07%	State
	South Carolina	45	2009	2009	2102	1842781	114.0667285	109.1903355	118.9431215	2.487955625	122.2916212	117.0019194	127.581323	2.698827449	0.07%	State
	South Carolina	45	2010	2010	2202	1875097	117.4339248	112.5289024	122.3389471	2.502562418	124.744001	119.4691314	130.0188707	2.691260018	0.07%	State
	South Carolina	45	2011	2011	2049	1923152	106.5438405	101.930522	111.157159	2.353733932	112.5254329	107.5877333	117.4631325	2.519234481	0.07%	State
	South Carolina	45	2012	2012	2108	1958920	107.6103159	103.0164885	112.2041433	2.343789493	112.077223	107.2250121	116.9294339	2.475617805	0.07%	State
	South Carolina	45	2013	2013	2171	1997999	108.658713	104.0879289	113.2294972	2.33203275	111.839364	107.0649174	116.6138105	2.435942141	0.07%	State
	South Carolina	45	2014	2014	2043	2042078	100.0451501	95.7068666	104.3834336	2.213409944	102.5664245	98.04786425	107.0849847	2.30538788	0.07%	State
	South Carolina	45	2015	2015	2027	2088671	97.04735691	92.8224912	101.2722226	2.155543728	97.37976959	93.06623746	101.6933017	2.200781699	0.07%	State
	South Carolina	45	2016	2016	1881	2140521	87.8758022	83.90451792	91.84708648	2.026165447	87.59526335	83.56288861	91.6276381	2.057334054	0.06%	State
	South Carolina	45	2017	2017	1896	2182247	86.88292389	82.97207232	90.79377545	1.995332431	85.86147661	81.92548285	89.79747038	2.008160085	0.06%	State
	South Dakota	46	1999	1999	761	263289	289.0360023	268.5000103	309.5719942	10.4775469	253.2561766	235.1104667	271.4018866	9.258015277	0.03%	State
	South Dakota	46	2000	2000	720	268162	268.4944176	248.8822731	288.106562	10.00619615	236.1385786	218.7442999	253.5328574	8.874632024	0.02%	State
	South Dakota	46	2001	2001	676	275007	245.8119248	227.2814874	264.3423622	9.454304799	221.6371996	204.7928128	238.4815865	8.594074933	0.02%	State
	South Dakota	46	2002	2002	623	280561	222.0550968	204.6180555	239.492138	8.896449595	199.11812	183.360528	214.875712	8.039587734	0.02%	State
	South Dakota	46	2003	2003	686	286669	239.3003778	221.3927773	257.2079783	9.13653088	217.552297	201.1397996	233.9647944	8.373723158	0.02%	State
	South Dakota	46	2004	2004	615	293569	209.4907841	192.933716	226.0478522	8.447483738	188.4591042	173.426279	203.4919293	7.669808758	0.02%	State
	South Dakota	46	2005	2005	598	300299	199.1348623	183.1741313	215.0955932	8.143230088	183.7812338	168.9190045	198.643463	7.582770019	0.02%	State
	South Dakota	46	2006	2006	617	307989	200.33183	184.5243207	216.1393394	8.065055796	184.7564289	170.0422984	199.4705595	7.507209463	0.02%	State
	South Dakota	46	2007	2007	535	315438	169.6054375	155.2333798	183.9774952	7.332682496	157.4208501	143.9422749	170.8994253	6.87682408	0.02%	State
	South Dakota	46	2008	2008	568	322008	176.3931331	161.8866018	190.8996643	7.401291451	163.9110069	150.2876039	177.5344098	6.950715806	0.02%	State
	South Dakota	46	2009	2009	559	327107	170.8920934	156.7252812	185.0589056	7.227965417	158.0008198	144.7456409	171.2559986	6.762846352	0.02%	State
	South Dakota	46	2010	2010	524	331303	158.1633731	144.620951	171.7057952	6.909399035	146.5954563	133.8870575	159.3038551	6.483876933	0.02%	State
	South Dakota	46	2011	2011	589	336777	174.8931786	160.7687367	189.0176204	7.20634788	163.2206477	149.8420249	176.5992704	6.825827937	0.02%	State
	South Dakota	46	2012	2012	623	341405	182.4812173	168.1517444	196.8106903	7.310955595	169.6230919	156.0993181	183.1468656	6.899884572	0.02%	State
	South Dakota	46	2013	2013	575	345700	166.3291872	152.7338302	179.9245441	6.9364066	153.7320266	140.9629445	166.5011087	6.514837782	0.02%	State
	South Dakota	46	2014	2014	589	349440	168.5554029	154.9428023	182.1680035	6.945204384	155.7618773	142.9502105	168.5735442	6.536564739	0.02%	State
	South Dakota	46	2015	2015	611	353430	172.8772317	159.1692579	186.5852055	6.993864185	157.1827106	144.4589111	169.90651	6.491734413	0.02%	State
	South Dakota	46	2016	2016	583	356704	163.4408361	150.1735416	176.7081306	6.769027803	150.895814	138.364022	163.4276061	6.393771457	0.02%	State
	South Dakota	46	2017	2017	560	357408	156.683678	143.7063341	169.661022	6.621093857	142.5418416	130.4594607	154.6242226	6.164480086	0.02%	State
	Tennessee	47	1999	1999	5279	1988886	265.4249665	258.2648183	272.5851147	3.653136839	276.8290418	269.3504378	284.3076457	3.815614247	0.18%	State
	Tennessee	47	2000	2000	5250	2023478	259.4542664	252.4358806	266.4726521	3.580809069	272.3002094	264.9230457	279.6773732	3.763859043	0.18%	State
	Tennessee	47	2001	2001	5096	2080115	244.9864551	238.2600435	251.7128666	3.431842624	260.306833	253.1469078	267.4667582	3.653023059	0.17%	State
	Tennessee	47	2002	2002	5104	2128280	239.8180691	233.2387243	246.3974138	3.356808521	258.0837252	250.9833444	265.1841059	3.622643243	0.17%	State
	Tennessee	47	2003	2003	4875	2177754	223.8544849	217.5705083	230.1384616	3.206110526	242.1871631	235.3621117	249.0122144	3.482169056	0.16%	State
	Tennessee	47	2004	2004	4573	2225930	205.4422197	199.4877214	211.3967179	3.038009293	223.0792136	216.5832142	229.575213	3.314285397	0.15%	State
	Tennessee	47	2005	2005	4414	2284288	193.2330774	187.5324668	198.9336881	2.908474806	209.6147628	203.3975125	215.8320131	3.172066485	0.15%	State
	Tennessee	47	2006	2006	4239	2354730	180.0206393	174.601296	185.4399826	2.764971069	195.1132805	189.2054249	201.0211361	3.01421206	0.14%	State
	Tennessee	47	2007	2007	4136	2411626	171.5025464	166.2757404	176.7293524	2.666737743	185.8954105	180.1936649	191.5971561	2.909053874	0.14%	State
	Tennessee	47	2008	2008	4247	2472149	171.7938522	166.6270414	176.960663	2.636127962	187.3571581	181.6838315	193.0304848	2.894554403	0.14%	State
	Tennessee	47	2009	2009	3831	2525049	151.719828	146.9153928	156.5242632	2.451242431	164.3772139	159.1295415	169.6248864	2.677383916	0.13%	State
	Tennessee	47	2010	2010	3864	2565613	150.6072818	145.8584861	155.3560774	2.422854931	162.4324111	157.266309	167.5985131	2.635766351	0.13%	State
	Tennessee	47	2011	2011	3794	2617993	144.9201736	140.3087369	149.5316103	2.352773838	153.8284115	148.8867394	158.7700836	2.521261259	0.13%	State
	Tennessee	47	2012	2012	3912	2652018	147.510311	142.8877886	152.1328334	2.35842981	154.8453167	149.9424796	159.7481538	2.501447512	0.13%	State
	Tennessee	47	2013	2013	3750	2686623	139.5804324	135.1129281	144.0479367	2.279338916	145.0237045	140.3300874	149.7173217	2.394702628	0.13%	State
	Tennessee	47	2014	2014	3668	2724697	134.6204734	130.2638249	138.9771219	2.222779844	138.1501233	133.6242574	142.6759893	2.309115282	0.12%	State
	Tennessee	47	2015	2015	3930	2766645	142.0493052	137.6081197	146.4904907	2.265910953	144.8444752	140.2590902	149.4298601	2.339482129	0.13%	State
	Tennessee	47	2016	2016	3660	2808194	130.3328759	126.1103773	134.5553744	2.154335984	131.3940248	127.0803188	135.7077309	2.200870444	0.12%	State
	Tennessee	47	2017	2017	3568	2845249	125.4020298	121.2872347	129.5168249	2.099385259	125.4644944	121.292868	129.6361209	2.128380842	0.12%	State
	Texas	48	1999	1999	14225	6127817	232.1381334	228.3232925	235.9529742	1.94634736	254.9979098	250.7961885	259.1996311	2.143735355	0.48%	State
	Texas	48	2000	2000	13911	6281859	221.4471863	217.7671927	225.1271798	1.877547751	245.3208137	241.2324282	249.4091991	2.085910945	0.47%	State
	Texas	48	2001	2001	13514	6526494	207.0637007	203.5725541	210.5548473	1.781197243	233.2174222	229.270413	237.1644314	2.013780219	0.46%	State
	Texas	48	2002	2002	13412	6736897	199.0827528	195.7134275	202.452078	1.719043493	227.1600544	223.2961422	231.0239667	1.971383793	0.45%	State
	Texas	48	2003	2003	12435	6954584	178.8029306	175.6601952	181.9456659	1.603436398	206.2634767	202.6172574	209.909696	1.860315977	0.42%	State
	Texas	48	2004	2004	11815	7176074	164.6443445	161.6755098	167.6131793	1.514711611	191.1534055	187.6820739	194.6247372	1.771087571	0.40%	State
	Texas	48	2005	2005	11706	7418510	157.7944897	154.9359539	160.6530256	1.458436663	183.922341	180.5658241	187.278858	1.712508665	0.40%	State
	Texas	48	2006	2006	10417	7706769	135.1668903	132.5711869	137.7625937	1.324338456	157.0729444	154.0308382	160.1150506	1.552095023	0.35%	State
	Texas	48	2007	2007	10444	7953098	131.3198957	128.8013307	133.8384607	1.284982158	152.8440405	149.8846652	155.8034159	1.509885376	0.35%	State
	Texas	48	2008	2008	10284	8200262	125.4106271	122.9867568	127.8344974	1.23666852	146.3574486	143.4996305	149.2152667	1.458070472	0.35%	State
	Texas	48	2009	2009	9737	8452335	115.1989362	112.9107468	117.4871255	1.167443532	133.7908096	131.1019779	136.4796414	1.371852942	0.33%	State
	Texas	48	2010	2010	9387	8634913	108.7098388	106.510655	110.9090225	1.122032516	125.8433367	123.2655411	128.4211322	1.315201812	0.32%	State
	Texas	48	2011	2011	8991	8896378	101.0636014	98.97456097	103.1526418	1.065836948	115.4186485	113.0009035	117.8363935	1.233543352	0.30%	State
	Texas	48	2012	2012	9001	9090525	99.01518339	96.96962215	101.0607446	1.043653696	111.2607836	108.9299598	113.5916073	1.189195781	0.30%	State
	Texas	48	2013	2013	9318	9286289	100.3414819	98.30408697	102.3788769	1.039487228	111.4194327	109.124148	113.7147174	1.171063617	0.32%	State
	Texas	48	2014	2014	9065	9533120	95.08954047	93.13202629	97.04705464	0.998731722	104.8893489	102.6973861	107.0813118	1.118348393	0.31%	State
	Texas	48	2015	2015	9309	9779516	95.18875985	93.25505483	97.12246487	0.986584195	103.7072914	101.5670532	105.8475296	1.091958263	0.31%	State
	Texas	48	2016	2016	9158	9988272	91.68753114	89.80965895	93.56540333	0.958098056	98.70401353	96.65031702	100.75771	1.047804343	0.31%	State
	Texas	48	2017	2017	9644	10203341	94.51806031	92.63162346	96.40449716	0.96246778	101.0203789	98.97146556	103.0692922	1.045363929	0.33%	State
	Utah	49	1999	1999	711	556831	127.6868565	118.3011393	137.0725738	4.788631246	139.1758009	128.9282363	149.4233654	5.228349263	0.02%	State
	Utah	49	2000	2000	694	570440	121.6604726	112.6088626	130.7120827	4.618168387	132.4603254	122.5888968	142.331754	5.036443157	0.02%	State
	Utah	49	2001	2001	712	595284	119.6067759	110.8211672	128.3923847	4.482453439	132.7995854	123.026494	142.5726767	4.986271107	0.02%	State
	Utah	49	2002	2002	615	616345	99.78177806	91.89554238	107.6680137	4.023589635	111.6604392	102.8140988	120.5067796	4.513438995	0.02%	State
	Utah	49	2003	2003	647	636022	101.7260409	93.88748478	109.5645971	3.999263341	115.0868105	106.1918382	123.9817829	4.538251204	0.02%	State
	Utah	49	2004	2004	598	657076	91.0092592	83.71483428	98.30368413	3.721645368	103.0773157	94.78146801	111.3731634	4.232575347	0.02%	State
	Utah	49	2005	2005	539	683482	78.86089173	72.20320475	85.51857871	3.396779071	89.62720921	82.02680431	97.22761411	3.877757602	0.02%	State
	Utah	49	2006	2006	516	711918	72.48025756	66.22635733	78.73415779	3.190765423	81.80495311	74.70990517	88.90000105	3.619922419	0.02%	State
	Utah	49	2007	2007	503	735662	68.37379123	62.39846335	74.3491191	3.048636669	76.9077307	70.14360028	83.67186113	3.451086952	0.02%	State
	Utah	49	2008	2008	503	759345	66.24130007	60.45233504	72.0302651	2.953553588	74.92177895	68.33339141	81.51016648	3.361422214	0.02%	State
	Utah	49	2009	2009	463	780526	59.31897208	53.91567069	64.72227347	2.756786422	65.88596675	59.83302044	71.93891307	3.088237915	0.02%	State
	Utah	49	2010	2010	473	796667	59.3723601	54.02166981	64.72305039	2.729944026	67.20604302	61.10204157	73.31004447	3.114286453	0.02%	State
	Utah	49	2011	2011	542	819571	66.13215939	60.56454521	71.69977356	2.840619477	73.53570222	67.29032288	79.78108156	3.18641803	0.02%	State
	Utah	49	2012	2012	506	838581	60.34002678	55.08244168	65.59761189	2.682441381	66.53427527	60.68177219	72.38677835	2.98597096	0.02%	State
	Utah	49	2013	2013	507	858536	59.05401754	53.91356279	64.19447229	2.622680994	64.40201144	58.73506776	70.06895512	2.891297796	0.02%	State
	Utah	49	2014	2014	511	878427	58.17216456	53.12832986	63.21599926	2.573385052	63.47434262	57.90839711	69.04028813	2.839768117	0.02%	State
	Utah	49	2015	2015	555	902241	61.51349806	56.39573701	66.6312591	2.611102574	66.07381894	60.50665532	71.64098256	2.840389603	0.02%	State
	Utah	49	2016	2016	469	926383	50.62700848	46.04504192	55.20897505	2.337738044	54.1938455	49.22802792	59.15966309	2.533580399	0.02%	State
	Utah	49	2017	2017	455	949503	47.91980647	43.51663672	52.32297622	2.246515178	51.11824213	46.36004665	55.8764376	2.427650753	0.02%	State
	Vermont	50	1999	1999	365	222676	163.915285	147.0990374	180.7315326	8.579718144	170.491642	152.9874959	187.9957881	8.93068677	0.01%	State
	Vermont	50	2000	2000	370	228262	162.0944353	145.577734	178.6111367	8.426888427	170.1307097	152.7799745	187.481445	8.852415944	0.01%	State
	Vermont	50	2001	2001	357	234933	151.9582179	136.1949537	167.7214821	8.042481741	160.5328014	143.8588753	177.2067274	8.507105144	0.01%	State
	Vermont	50	2002	2002	347	241002	143.9822076	128.8326426	159.1317726	7.729369885	155.0020605	138.6703517	171.3337692	8.332504464	0.01%	State
	Vermont	50	2003	2003	289	246943	117.0310558	103.5380634	130.5240481	6.88417975	125.5639004	111.0520345	140.0757664	7.40401324	0.01%	State
	Vermont	50	2004	2004	279	253001	110.276244	97.33619454	123.2162934	6.602066035	119.1041952	105.0836013	133.1247891	7.153364237	0.01%	State
	Vermont	50	2005	2005	229	258517	88.58218222	77.1089785	100.0553859	5.853675368	97.11318347	84.48944468	109.7369223	6.440683061	0.01%	State
	Vermont	50	2006	2006	249	264598	94.10501969	82.41623961	105.7937998	5.963663307	102.463954	89.67704857	115.2508595	6.523931355	0.01%	State
	Vermont	50	2007	2007	210	270118	77.74380086	67.22873025	88.25887147	5.364831942	84.57310926	73.07541361	96.07080491	5.866171251	0.01%	State
	Vermont	50	2008	2008	258	275176	93.75817659	82.31740353	105.1989496	5.837129112	100.8892951	88.4879384	113.2906519	6.327222822	0.01%	State
	Vermont	50	2009	2009	225	280086	80.33246931	69.83569332	90.8292453	5.355497954	85.27284136	74.02889043	96.51679229	5.736709658	0.01%	State
	Vermont	50	2010	2010	217	283654	76.50165342	66.322843	86.68046385	5.193270626	80.7395872	69.90494988	91.57422452	5.527876184	0.01%	State
	Vermont	50	2011	2011	192	287842	66.70326082	57.26803015	76.13849149	4.813893198	69.3692597	59.42964004	79.30887935	5.071234517	0.01%	State
	Vermont	50	2012	2012	186	290538	64.01916445	54.81870319	73.2196257	4.694112886	66.6740714	56.97466375	76.37347905	4.948677373	0.01%	State
	Vermont	50	2013	2013	187	292084	64.02267841	54.84634664	73.19901018	4.681801924	64.57343136	55.20654163	73.9403211	4.779025375	0.01%	State
	Vermont	50	2014	2014	192	294061	65.29257535	56.05688729	74.52826341	4.712085744	66.13539356	56.62308127	75.64770585	4.853220555	0.01%	State
	Vermont	50	2015	2015	162	295893	54.74952094	46.31852486	63.18051703	4.301528614	53.73263352	45.3352786	62.12998844	4.284364756	0.01%	State
	Vermont	50	2016	2016	176	296110	59.43737125	50.6560608	68.21868169	4.480260431	60.30105439	51.24352402	69.35858475	4.621188962	0.01%	State
	Vermont	50	2017	2017	168	297348	56.49945518	47.95576108	65.04314929	4.359027603	54.26784739	45.93684286	62.59885191	4.250512513	0.01%	State
	Virginia	51	1999	1999	3752	2371926	158.183687	153.1221042	163.2452699	2.582440233	175.0632801	169.4390822	180.6874781	2.869488758	0.13%	State
	Virginia	51	2000	2000	3843	2423200	158.5919445	153.5777405	163.6061486	2.558267372	175.8726729	170.2896189	181.4557268	2.848496893	0.13%	State
	Virginia	51	2001	2001	3584	2509544	142.8147903	138.1391051	147.4904754	2.385553638	160.4352791	155.1588241	165.7117341	2.692068865	0.12%	State
	Virginia	51	2002	2002	3550	2583406	137.4154895	132.895082	141.9358969	2.306330342	155.309646	150.1738119	160.4454802	2.620323531	0.12%	State
	Virginia	51	2003	2003	3374	2652792	127.1867527	122.8950917	131.4784137	2.189622968	144.353376	139.4543972	149.2523547	2.49947896	0.11%	State
	Virginia	51	2004	2004	3215	2727822	117.8595964	113.7855072	121.9336856	2.078616934	134.5525386	129.8712267	139.2338505	2.388424436	0.11%	State
	Virginia	51	2005	2005	3121	2802912	111.3484833	107.4419323	115.2550342	1.99313824	126.8581068	122.3764756	131.339738	2.286546524	0.11%	State
	Virginia	51	2006	2006	2965	2875195	103.1234403	99.41149889	106.8353818	1.893847672	117.2787676	113.0269515	121.5305836	2.169293899	0.10%	State
	Virginia	51	2007	2007	2858	2942623	97.12423236	93.56339155	100.6850732	1.816755514	109.7433377	105.6869922	113.7996832	2.069564013	0.10%	State
	Virginia	51	2008	2008	2828	3013092	93.85707439	90.39781299	97.3163358	1.764929289	105.6269234	101.6999082	109.5539386	2.003579178	0.10%	State
	Virginia	51	2009	2009	2661	3089286	86.13640822	82.86360124	89.4092152	1.669799478	96.46582698	92.76431489	100.1673391	1.888526576	0.09%	State
	Virginia	51	2010	2010	2644	3145901	84.0458743	80.84224877	87.24949982	1.634502819	93.41050918	89.81061446	97.0104039	1.836680979	0.09%	State
	Virginia	51	2011	2011	2610	3215765	81.16264715	78.04883778	84.27645651	1.588678249	89.59768484	86.11853996	93.07682972	1.775073917	0.09%	State
	Virginia	51	2012	2012	2491	3270606	76.16325537	73.17226713	79.15424362	1.52601441	83.22234973	79.91382242	86.53087705	1.688024139	0.08%	State
	Virginia	51	2013	2013	2553	3316584	76.97679299	73.99078836	79.96279762	1.523471753	82.89346682	79.63743926	86.14949438	1.66123855	0.09%	State
	Virginia	51	2014	2014	2545	3363766	75.65924621	72.71974132	78.59875111	1.499747397	80.904527	77.71871842	84.09033559	1.625412544	0.09%	State
	Virginia	51	2015	2015	2492	3416446	72.94129631	70.0774116	75.80518101	1.461165664	76.26031307	73.22435213	79.296274	1.548959661	0.08%	State
	Virginia	51	2016	2016	2472	3471493	71.20855494	68.40141534	74.01569454	1.432214081	74.15455914	71.19052369	77.11859459	1.512262986	0.08%	State
	Virginia	51	2017	2017	2519	3516907	71.62543678	68.82832855	74.42254501	1.427096035	73.24838032	70.35016832	76.14659231	1.47867959	0.09%	State
	Washington	53	1999	1999	2781	1963285	141.6503462	136.3856512	146.9150412	2.686068884	149.9745497	144.3968615	155.5522379	2.845759303	0.09%	State
	Washington	53	2000	2000	2663	2004700	132.8378311	127.7924699	137.8831923	2.574163884	141.4175779	136.0410159	146.79414	2.743143887	0.09%	State
	Washington	53	2001	2001	2753	2076133	132.6022947	127.6488878	137.5557017	2.527248422	142.8407979	137.4962499	148.185346	2.726810236	0.09%	State
	Washington	53	2002	2002	2679	2139574	125.2118412	120.4703482	129.9533343	2.419129097	135.75936	130.6060493	140.9126708	2.629240172	0.09%	State
	Washington	53	2003	2003	2620	2201315	119.0197677	114.4622903	123.5772451	2.325243573	129.736933	124.7531401	134.7207259	2.542751497	0.09%	State
	Washington	53	2004	2004	2399	2268314	105.7613717	101.5291537	109.9935896	2.159294859	116.0118886	111.3492761	120.674501	2.378883892	0.08%	State
	Washington	53	2005	2005	2408	2337163	103.0308969	98.91565552	107.1461382	2.099612932	113.3517984	108.7983129	117.9052839	2.323206877	0.08%	State
	Washington	53	2006	2006	2117	2412831	87.73925733	84.00168508	91.47682958	1.906924616	96.82878122	92.67546279	100.9820996	2.119040014	0.07%	State
	Washington	53	2007	2007	2207	2479583	89.00690156	85.29344295	92.72036018	1.89462174	97.56864723	93.46189869	101.6753958	2.095279867	0.07%	State
	Washington	53	2008	2008	2301	2540112	90.58655681	86.88519522	94.28791841	1.888449794	98.3967933	94.33207243	102.4615142	2.073837182	0.08%	State
	Washington	53	2009	2009	2284	2605204	87.67067761	84.07515202	91.26620321	1.834451835	95.42342862	91.46339788	99.38345935	2.020423844	0.08%	State
	Washington	53	2010	2010	2211	2651047	83.401011	79.92458479	86.87743721	1.773686841	89.80851922	86.01280516	93.60423328	1.936588806	0.07%	State
	Washington	53	2011	2011	2090	2713626	77.0187196	73.71670323	80.32073598	1.684702233	82.76283099	79.15954846	86.36611352	1.838409455	0.07%	State
	Washington	53	2012	2012	2055	2757297	74.52951206	71.30711957	77.75190454	1.644077799	78.74014335	75.28251724	82.19776947	1.764094955	0.07%	State
	Washington	53	2013	2013	2018	2799776	72.07719475	68.93239232	75.22199717	1.604491034	75.784532	72.42267246	79.14639153	1.715234456	0.07%	State
	Washington	53	2014	2014	2056	2850371	72.1309612	69.0130321	75.2488903	1.590780154	75.11868901	71.81490166	78.42247636	1.68560579	0.07%	State
	Washington	53	2015	2015	1937	2911310	66.53362232	63.57061701	69.49662763	1.511737402	68.99393274	65.86787587	72.11998961	1.594926975	0.07%	State
	Washington	53	2016	2016	1883	2974743	63.29958588	60.44046985	66.15870191	1.458732667	65.08677383	62.09586598	68.07768167	1.525973392	0.06%	State
	Washington	53	2017	2017	1969	3016630	65.27151159	62.38843032	68.15459285	1.470959828	66.55032026	63.5612735	69.53936703	1.525023859	0.07%	State
	West Virginia	54	1999	1999	1774	724240	244.9464266	233.5478566	256.3449966	5.815596954	240.4097598	229.21154	251.6079796	5.713377459	0.06%	State
	West Virginia	54	2000	2000	1748	732177	238.7400861	227.5480087	249.9321634	5.710243551	235.4844869	224.4373265	246.5316473	5.636306338	0.06%	State
	West Virginia	54	2001	2001	1579	743905	212.2582857	201.7886961	222.7278753	5.341627355	212.0477389	201.5824636	222.5130142	5.339426169	0.05%	State
	West Virginia	54	2002	2002	1441	755821	190.6536071	180.8096637	200.4975505	5.022420096	191.8130039	181.9001797	201.7258281	5.057563367	0.05%	State
	West Virginia	54	2003	2003	1389	768175	180.8181729	171.3089063	190.3274396	4.851666652	182.2621023	172.6645552	191.8596494	4.8967077	0.05%	State
	West Virginia	54	2004	2004	1252	778538	160.8142441	151.9062808	169.7222075	4.544879251	164.2588872	155.1452405	173.3725339	4.649819755	0.04%	State
	West Virginia	54	2005	2005	1267	789272	160.5276761	151.68838	169.3669722	4.509844954	163.8338568	154.7927135	172.8750001	4.612828231	0.04%	State
	West Virginia	54	2006	2006	1142	800952	142.5803294	134.310765	150.8498938	4.219165505	145.3250417	136.8755556	153.7745277	4.310962268	0.04%	State
	West Virginia	54	2007	2007	1071	811250	132.01849	124.1117748	139.9252052	4.034038378	134.2622107	126.1968216	142.3275999	4.114994453	0.04%	State
	West Virginia	54	2008	2008	1149	820662	140.0089196	131.9132689	148.1045703	4.130434029	141.8702022	133.6333114	150.107093	4.202495319	0.04%	State
	West Virginia	54	2009	2009	1037	830456	124.8711551	117.2708886	132.4714217	3.877687003	126.7735012	119.0190847	134.5279177	3.956334969	0.04%	State
	West Virginia	54	2010	2010	1012	838385	120.7082665	113.2711801	128.1453529	3.794431847	121.841945	114.2890125	129.3948776	3.853537018	0.03%	State
	West Virginia	54	2011	2011	1009	844160	119.5271039	112.1518515	126.9023562	3.762883855	120.1969812	112.7264418	127.6675206	3.811499691	0.03%	State
	West Virginia	54	2012	2012	956	847672	112.7794713	105.6302757	119.9286669	3.647548777	112.8531799	105.6423247	120.064035	3.679007744	0.03%	State
	West Virginia	54	2013	2013	866	849679	101.920843	95.13255703	108.7091291	3.463411234	100.1793843	93.44460426	106.9141643	3.436112254	0.03%	State
	West Virginia	54	2014	2014	890	851016	104.5808774	97.70998185	111.451773	3.505558977	100.8453399	94.14548389	107.5451959	3.418293877	0.03%	State
	West Virginia	54	2015	2015	871	852906	102.121453	95.33935628	108.9035497	3.460253431	98.33886277	91.72162372	104.9561018	3.37614237	0.03%	State
	West Virginia	54	2016	2016	925	852566	108.4959991	101.5040392	115.487959	3.567326477	102.1975082	95.52040571	108.8746107	3.406684934	0.03%	State
	West Virginia	54	2017	2017	858	852620	100.6309962	93.89744451	107.3645479	3.435485566	94.25170478	87.85213689	100.6512727	3.265085656	0.03%	State
	Wisconsin	55	1999	1999	4324	1861265	232.315119	225.3905826	239.2396554	3.53292674	220.5863777	214.0010746	227.1716807	3.35984851	0.15%	State
	Wisconsin	55	2000	2000	4260	1892600	225.0871817	218.3278768	231.8464865	3.448624933	215.0550256	208.5857734	221.5242778	3.300638894	0.14%	State
	Wisconsin	55	2001	2001	3875	1943462	199.3864557	193.1085344	205.6643771	3.203021103	193.3401717	187.241068	199.4392753	3.111787584	0.13%	State
	Wisconsin	55	2002	2002	3823	1989868	192.1232966	186.033063	198.2135302	3.107262051	187.2713838	181.3224426	193.220325	3.03517409	0.13%	State
	Wisconsin	55	2003	2003	3470	2036699	170.3737273	164.7048904	176.0425641	2.892263702	167.4119563	161.8268512	172.9970614	2.849543426	0.12%	State
	Wisconsin	55	2004	2004	3256	2085147	156.1520603	150.7883959	161.5157246	2.73656344	154.7518117	149.4194662	160.0841572	2.720584436	0.11%	State
	Wisconsin	55	2005	2005	3136	2135628	146.842053	141.7025812	151.9815249	2.622179518	146.1496331	141.0139635	151.2853026	2.620239551	0.11%	State
	Wisconsin	55	2006	2006	2875	2184836	131.5888241	126.7787014	136.3989467	2.454144223	131.4965945	126.6659109	136.3272781	2.464634497	0.10%	State
	Wisconsin	55	2007	2007	2745	2231613	123.0051985	118.4036038	127.6067932	2.347752392	123.0067171	118.3777399	127.6356942	2.361723046	0.09%	State
	Wisconsin	55	2008	2008	2841	2277030	124.7677896	120.1797946	129.3557846	2.340813774	124.9794124	120.3531299	129.605695	2.360348257	0.10%	State
	Wisconsin	55	2009	2009	2535	2320286	109.253773	105.0006932	113.5068528	2.169938684	110.2495251	105.9239501	114.5751001	2.206926027	0.09%	State
	Wisconsin	55	2010	2010	2462	2350878	104.7268297	100.5899775	108.8636819	2.110638873	105.3715259	101.1717009	109.571351	2.142767893	0.08%	State
	Wisconsin	55	2011	2011	2606	2389794	109.0470559	104.8602502	113.2338617	2.136125376	109.2296984	104.990391	113.4690059	2.162911963	0.09%	State
	Wisconsin	55	2012	2012	2525	2421205	104.286915	100.2191561	108.3546739	2.075387177	102.9427987	98.88226596	107.0033315	2.071700404	0.09%	State
	Wisconsin	55	2013	2013	2576	2449362	105.1702443	101.1088419	109.2316468	2.0721441	103.580297	99.53181054	107.6287834	2.065554311	0.09%	State
	Wisconsin	55	2014	2014	2420	2472783	97.86544149	93.96622141	101.7646616	1.989397998	95.97996014	92.10527226	99.85464802	1.976881572	0.08%	State
	Wisconsin	55	2015	2015	2256	2496589	90.36329168	86.63441031	94.09217304	1.902490492	87.46501325	83.80461469	91.12541182	1.867550286	0.08%	State
	Wisconsin	55	2016	2016	2179	2514675	86.65135654	83.01302038	90.28969269	1.856293957	83.68729037	80.11967943	87.25490132	1.820209666	0.07%	State
	Wisconsin	55	2017	2017	2157	2530130	85.25253643	81.65472574	88.85034712	1.835617699	81.29374952	77.81007333	84.77742571	1.777385811	0.07%	State
	Wyoming	56	1999	1999	260	171602	151.5133856	133.0963215	169.9304497	9.396461286	165.8583957	145.6473239	186.0694675	10.31177134	0.01%	State
	Wyoming	56	2000	2000	283	176362	160.4654064	141.7695969	179.1612159	9.53867831	175.552549	155.0440057	196.0610922	10.46354248	0.01%	State
	Wyoming	56	2001	2001	286	182152	157.0117265	138.8145024	175.2089506	9.284298018	172.6426062	152.5549255	192.7302869	10.24881669	0.01%	State
	Wyoming	56	2002	2002	273	187899	145.2908211	128.0557561	162.5258862	8.793400519	163.8919216	144.3672038	183.4166394	9.961590713	0.01%	State
	Wyoming	56	2003	2003	246	193404	127.1948874	111.2999737	143.089801	8.109649822	141.360608	123.5853733	159.1358426	9.06899726	0.01%	State
	Wyoming	56	2004	2004	282	198536	142.0397308	125.4613788	158.6180829	8.458342882	160.3068914	141.4818177	179.1319652	9.60462946	0.01%	State
	Wyoming	56	2005	2005	282	203670	138.4592724	122.2988182	154.6197265	8.245129682	155.3635944	137.0950555	173.6321334	9.320683148	0.01%	State
	Wyoming	56	2006	2006	242	209151	115.7058776	101.1276808	130.2840744	7.437855514	130.3550494	113.7884764	146.9216224	8.45233318	0.01%	State
	Wyoming	56	2007	2007	285	214520	132.8547455	117.430259	148.2792319	7.869635939	147.7409171	130.3959374	165.0858969	8.849479468	0.01%	State
	Wyoming	56	2008	2008	278	219323	126.753692	111.8534168	141.6539673	7.602181258	140.3333984	123.6277541	157.0390426	8.523287894	0.01%	State
	Wyoming	56	2009	2009	258	224146	115.1035486	101.0581221	129.1489751	7.166033926	128.3314871	112.4704306	144.1925436	8.092375777	0.01%	State
	Wyoming	56	2010	2010	248	227180	109.1645391	95.57790701	122.7511713	6.931955167	120.4490807	105.2664506	135.6317108	7.746239832	0.01%	State
	Wyoming	56	2011	2011	276	230323	119.8317146	105.6941923	133.9692369	7.213021594	130.5310123	114.8665126	146.195512	7.99209168	0.01%	State
	Wyoming	56	2012	2012	321	233411	137.5256522	122.4808227	152.5704816	7.675933382	150.598881	133.8926474	167.3051146	8.523588576	0.01%	State
	Wyoming	56	2013	2013	225	235358	95.59904486	83.10743633	108.0906534	6.373269657	102.4845283	88.83895847	116.1300981	6.962025414	0.01%	State
	Wyoming	56	2014	2014	263	235832	111.5200651	98.04188639	124.9982439	6.876621807	114.8574086	100.6870087	129.0278085	7.22979585	0.01%	State
	Wyoming	56	2015	2015	261	237057	110.1001025	96.74265301	123.457552	6.815025256	111.5908433	97.75553277	125.4261539	7.058831926	0.01%	State
	Wyoming	56	2016	2016	261	238130	109.6039978	96.30673621	122.9012594	6.784317147	108.4683978	95.01391526	121.9228804	6.864531922	0.01%	State
	Wyoming	56	2017	2017	265	239160	110.8044824	97.46341848	124.1455462	6.806665243	111.6355689	97.8991855	125.3719524	7.008358902	0.01%	State
